# Supplementary material for: Infants with cystic fibrosis have altered fecal functional capacities with potential clinical and metabolic consequences
Source: BMC Microbiol. 2021 Sep 15;21:247. doi: 10.1186/s12866-021-02305-z (PMC8444586; doi:10.1186/s12866-021-02305-z)
Supplement: Supplementary file 3 — Additional file 3: Supplementary Table 1. Differentially abundant modules and pathways between CF and control infants. Supplementary Table 2. Differentially abundant modules and pathways between exclusively breast fed and exclusively formula fed CF infants. Supplementary Table 3. Differentially abundant modules and pathways between exclusively breast fed and exclusively formula fed healthy infants. Supplementary Table 4. Differentially abundant modules and pathways between CF infants on antibiotics and off antibiotics. Supplementary Table 5. FishTaco-estimated contributions of taxonomic drivers to functional shifts for within-CF dietary and antibiotics usage comparisons. Supplementary Table 6. Differentially abundant modules and pathways between control infants various dietary and antibiotics usage cohorts of CF infants. Supplementary Table 7. MIMOSA-estimated contributions of taxa to variation in CF infant fecal metabolites at month 12. Supplementary Table 8. Summary of infant diet and antibiotic statistics by age. [file 12866_2021_2305_MOESM3_ESM.xlsx]

## Sheet: Supp. Table 1
Supplementary Table 1. Differentially abundant modules and pathways between CF and control infants.
ID	Month	Type	Description	Enriched in	Log fold change	FDR
M00015	4	module	Proline biosynthesis, glutamate => proline	CF	0.0486202	0.000120144
M00016	4	module	Lysine biosynthesis, succinyl-DAP pathway, aspartate => lysine	CF	0.0440272	0.00696282
M00017	4	module	Methionine biosynthesis, apartate => homoserine => methionine	CF	0.0563186	0.00696282
M00018	4	module	Threonine biosynthesis, aspartate => homoserine => threonine	CF	0.0531022	0.00507769
M00019	4	module	Valine/isoleucine biosynthesis, pyruvate => valine / 2-oxobutanoate => isoleucine	CF	0.0847129	0.000150831
M00022	4	module	Shikimate pathway, phosphoenolpyruvate + erythrose-4P => chorismate	CF	0.0540697	0.00202302
M00029	4	module	Urea cycle	CF	0.0490094	0.00477544
M00034	4	module	Methionine salvage pathway	CF	0.13692	0.00189573
M00048	4	module	Inosine monophosphate biosynthesis, PRPP + glutamine => IMP	CF	0.0206032	0.00220995
M00049	4	module	Adenine ribonucleotide biosynthesis, IMP => ADP,ATP	CF	0.039614	0.000114833
M00050	4	module	Guanine ribonucleotide biosynthesis IMP => GDP,GTP	CF	0.0452786	0.000496628
M00053	4	module	Pyrimidine deoxyribonuleotide biosynthesis, CDP/CTP => dCDP/dCTP,dTDP/dTTP	CF	0.0448831	0.00525336
M00088	4	module	Ketone body biosynthesis, acetyl-CoA => acetoacetate/3-hydroxybutyrate/acetone	CF	0.427611	0.00250277
M00121	4	module	Heme biosynthesis, glutamate => protoheme/siroheme	CF	0.233232	0.00123863
M00151	4	module	Cytochrome bc1 complex respiratory unit	CF	0.579489	0.00864882
M00152	4	module	Cytochrome bc1 complex	CF	0.960902	0.000656373
M00155	4	module	Cytochrome c oxidase, prokaryotes	CF	0.519168	0.00968735
M00166	4	module	Reductive pentose phosphate cycle, ribulose-5P => glyceraldehyde-3P	CF	0.0909692	0.00749661
M00170	4	module	C4-dicarboxylic acid cycle, phosphoenolpyruvate carboxykinase type	CF	0.0841512	0.00333916
M00183	4	module	RNA polymerase, bacteria	CF	0.0304248	0.00111866
M00189	4	module	Molybdate transport system	CF	0.267266	0.00929372
M00194	4	module	Maltose/maltodextrin transport system	CF	0.194072	0.00864882
M00198	4	module	Putative sn-glycerol-phosphate transport system	CF	0.417732	0.00749661
M00237	4	module	Branched-chain amino acid transport system	CF	0.19302	0.00144987
M00238	4	module	D-Methionine transport system	CF	0.114139	0.0082542
M00359	4	module	Aminoacyl-tRNA biosynthesis, eukaryotes	CF	0.0135879	0.00864882
M00360	4	module	Aminoacyl-tRNA biosynthesis, prokaryotes	CF	0.0268477	0.000150831
M00394	4	module	RNA degradosome	CF	0.0481625	0.00220995
M00436	4	module	Sulfonate transport system	CF	0.510386	0.00737994
M00438	4	module	Nitrate/nitrite transport system	CF	0.987908	0.00726393
M00445	4	module	EnvZ-OmpR (osmotic stress response) two-component regulatory system	CF	0.58847	0.00929372
M00451	4	module	BasS-BasR (antimicrobial peptide resistance) two-component regulatory system	CF	0.603995	0.00929372
M00452	4	module	CusS-CusR (copper tolerance) two-component regulatory system	CF	0.584675	0.00696282
M00473	4	module	UhpB-UhpA (hexose phosphates uptake) two-component regulatory system	CF	0.606378	0.00929372
M00526	4	module	Lysine biosynthesis, DAP dehydrogenase pathway, aspartate => lysine	CF	0.0418073	0.00507769
M00529	4	module	Denitrification, nitrate => nitrogen	CF	0.491425	0.00502542
M00530	4	module	Dissimilatory nitrate reduction, nitrate => ammonia	CF	0.452695	0.00622564
M00531	4	module	Assimilatory nitrate reduction, nitrate => ammonia	CF	0.468284	0.00726393
M00570	4	module	Isoleucine biosynthesis, threonine => 2-oxobutanoate => isoleucine	CF	0.0805049	0.000456887
M00579	4	module	Phosphate acetyltransferase-acetate kinase pathway, acetyl-CoA => acetate	CF	0.0291934	0.00696282
M00615	4	module	Nitrate assimilation	CF	0.440077	0.00854607
M00641	4	module	Multidrug resistance, efflux pump MexEF-OprN	CF	0.0795858	0.00737994
M00713	4	module	Fluoroquinolone resistance, efflux pump LfrA	CF	0.925724	0.00185644
M00714	4	module	Multidrug resistance, efflux pump QacA	CF	0.845341	0.00267383
M00742	4	module	Aminoglycoside resistance, protease FtsH	CF	0.228065	0.00614622
M00743	4	module	Aminoglycoside resistance, protease HtpX	CF	0.202146	0.00185644
M00745	4	module	Imipenem resistance, repression of porin OprD	CF	0.639147	0.00506323
M00767	4	module	Multidrug resistance, efflux pump OqxAB	CF	0.649739	0.00507769
M00804	4	module	Complete nitrification, comammox, ammonia => nitrite => nitrate	CF	0.472246	0.00507769
M00841	4	module	Tetrahydrofolate biosynthesis, mediated by PTPS, GTP => THF	CF	0.0673195	0.00507769
M00842	4	module	Tetrahydrobiopterin biosynthesis, GTP => BH4	CF	0.0877839	0.00751526
M00843	4	module	L-threo-Tetrahydrobiopterin biosynthesis, GTP => L-threo-BH4	CF	0.0877839	0.00751526
M00079	4	module	Keratan sulfate degradation	Control	-0.642217	0.000468189
M00178	4	module	Ribosome, bacteria	Control	-0.0248286	0.000120144
M00179	4	module	Ribosome, archaea	Control	-0.0179191	0.000317538
M00252	4	module	Lipooligosaccharide transport system	Control	-1.0176	0.00502542
M00183	6	module	RNA polymerase, bacteria	CF	0.0307318	0.00214639
M00535	6	module	Isoleucine biosynthesis, pyruvate => 2-oxobutanoate	Control	-0.0721426	0.008465
M00798	6	module	dTDP-L-mycarose biosynthesis	Control	-0.232432	0.00950796
M00799	6	module	dTDP-L-oleandrose biosynthesis	Control	-0.232432	0.00950796
M00800	6	module	dTDP-L-megosamine biosynthesis	Control	-0.204563	0.008465
M00803	6	module	dTDP-D-angolosamine biosynthesis	Control	-0.245294	0.008465
M00002	12	module	Glycolysis, core module involving three-carbon compounds	CF	0.0551742	0.000183897
M00004	12	module	Pentose phosphate pathway (Pentose phosphate cycle)	CF	0.0659626	0.000644541
M00006	12	module	Pentose phosphate pathway, oxidative phase, glucose 6P => ribulose 5P	CF	0.2604	1.95932e-06
M00008	12	module	Entner-Doudoroff pathway, glucose-6P => glyceraldehyde-3P + pyruvate	CF	0.173548	5.949e-06
M00009	12	module	Citrate cycle (TCA cycle, Krebs cycle)	CF	0.143588	0.000258808
M00011	12	module	Citrate cycle, second carbon oxidation, 2-oxoglutarate => oxaloacetate	CF	0.230882	3.83493e-05
M00015	12	module	Proline biosynthesis, glutamate => proline	CF	0.104233	5.23246e-07
M00016	12	module	Lysine biosynthesis, succinyl-DAP pathway, aspartate => lysine	CF	0.0586225	6.63964e-05
M00017	12	module	Methionine biosynthesis, apartate => homoserine => methionine	CF	0.0882263	2.95424e-06
M00018	12	module	Threonine biosynthesis, aspartate => homoserine => threonine	CF	0.0572753	0.000240571
M00019	12	module	Valine/isoleucine biosynthesis, pyruvate => valine / 2-oxobutanoate => isoleucine	CF	0.0759594	0.000111223
M00020	12	module	Serine biosynthesis, glycerate-3P => serine	CF	0.0604945	0.00365567
M00027	12	module	GABA (gamma-Aminobutyrate) shunt	CF	0.698403	4.30774e-06
M00029	12	module	Urea cycle	CF	0.0425207	0.00543162
M00034	12	module	Methionine salvage pathway	CF	0.117291	0.000547509
M00036	12	module	Leucine degradation, leucine => acetoacetate + acetyl-CoA	CF	0.11938	0.000911508
M00040	12	module	Tyrosine biosynthesis, prephanate => pretyrosine => tyrosine	CF	0.728641	1.16105e-06
M00048	12	module	Inosine monophosphate biosynthesis, PRPP + glutamine => IMP	CF	0.0457871	2.19628e-07
M00049	12	module	Adenine ribonucleotide biosynthesis, IMP => ADP,ATP	CF	0.0625014	4.91999e-07
M00050	12	module	Guanine ribonucleotide biosynthesis IMP => GDP,GTP	CF	0.0663043	5.81226e-08
M00051	12	module	Uridine monophosphate biosynthesis, glutamine (+ PRPP) => UMP	CF	0.0293972	2.90682e-05
M00053	12	module	Pyrimidine deoxyribonuleotide biosynthesis, CDP/CTP => dCDP/dCTP,dTDP/dTTP	CF	0.126347	8.33621e-08
M00060	12	module	Lipopolysaccharide biosynthesis, KDO2-lipid A	CF	0.403377	0.000619446
M00063	12	module	CMP-KDO biosynthesis	CF	0.385871	0.000319087
M00064	12	module	ADP-L-glycero-D-manno-heptose biosynthesis	CF	0.634476	4.45821e-06
M00080	12	module	Lipopolysaccharide biosynthesis, inner core => outer core => O-antigen	CF	0.726166	1.14029e-05
M00088	12	module	Ketone body biosynthesis, acetyl-CoA => acetoacetate/3-hydroxybutyrate/acetone	CF	0.278874	0.000347778
M00093	12	module	Phosphatidylethanolamine (PE) biosynthesis, PA => PS => PE	CF	0.0991096	0.00804679
M00095	12	module	C5 isoprenoid biosynthesis, mevalonate pathway	CF	0.324596	0.000109684
M00096	12	module	C5 isoprenoid biosynthesis, non-mevalonate pathway	CF	0.0563854	0.000132913
M00116	12	module	Menaquinone biosynthesis, chorismate => menaquinone	CF	0.477429	2.95424e-06
M00117	12	module	Ubiquinone biosynthesis, prokaryotes, chorismate => ubiquinone	CF	0.635412	2.43987e-05
M00118	12	module	Glutathione biosynthesis, glutamate => glutathione	CF	0.434638	8.76834e-07
M00120	12	module	Coenzyme A biosynthesis, pantothenate => CoA	CF	0.0617629	0.000121584
M00121	12	module	Heme biosynthesis, glutamate => protoheme/siroheme	CF	0.230448	2.99048e-05
M00124	12	module	Pyridoxal biosynthesis, erythrose-4P => pyridoxal-5P	CF	0.180751	0.00630305
M00126	12	module	Tetrahydrofolate biosynthesis, GTP => THF	CF	0.125538	6.23933e-06
M00129	12	module	Ascorbate biosynthesis, animals, glucose-1P => ascorbate	CF	0.16463	0.00011437
M00134	12	module	Polyamine biosynthesis, arginine => ornithine => putrescine	CF	0.658292	6.46581e-06
M00136	12	module	GABA biosynthesis, prokaryotes, putrescine => GABA	CF	1.01978	0.00183159
M00149	12	module	Succinate dehydrogenase, prokaryotes	CF	0.195596	0.000127453
M00150	12	module	Fumarate reductase, prokaryotes	CF	0.785668	1.33985e-06
M00151	12	module	Cytochrome bc1 complex respiratory unit	CF	0.989104	1.61639e-05
M00152	12	module	Cytochrome bc1 complex	CF	0.867319	2.97203e-05
M00153	12	module	Cytochrome d ubiquinol oxidase	CF	0.49298	1.01722e-05
M00155	12	module	Cytochrome c oxidase, prokaryotes	CF	0.925749	0.000331057
M00156	12	module	Cytochrome c oxidase, cbb3-type	CF	0.500618	0.000183897
M00166	12	module	Reductive pentose phosphate cycle, ribulose-5P => glyceraldehyde-3P	CF	0.101623	0.000115978
M00168	12	module	CAM (Crassulacean acid metabolism), dark	CF	0.285742	7.00479e-06
M00170	12	module	C4-dicarboxylic acid cycle, phosphoenolpyruvate carboxykinase type	CF	0.107829	1.84066e-06
M00172	12	module	C4-dicarboxylic acid cycle, NADP - malic enzyme type	CF	0.0636765	0.00355857
M00173	12	module	Reductive citrate cycle (Arnon-Buchanan cycle)	CF	0.103978	0.00707723
M00183	12	module	RNA polymerase, bacteria	CF	0.0473643	5.68301e-06
M00191	12	module	Thiamine transport system	CF	1.06469	4.21397e-06
M00192	12	module	Putative thiamine transport system	CF	1.13226	4.4182e-06
M00193	12	module	Putative spermidine/putrescine transport system	CF	0.521427	4.91999e-07
M00194	12	module	Maltose/maltodextrin transport system	CF	0.234053	2.07552e-05
M00198	12	module	Putative sn-glycerol-phosphate transport system	CF	0.449109	5.31453e-05
M00204	12	module	Trehalose/maltose transport system	CF	0.720631	0.000237307
M00208	12	module	Glycine betaine/proline transport system	CF	0.542049	0.000274622
M00209	12	module	Osmoprotectant transport system	CF	0.421036	1.15662e-05
M00210	12	module	Phospholipid transport system	CF	0.506183	9.17869e-05
M00211	12	module	Putative ABC transport system	CF	0.370754	1.26876e-06
M00213	12	module	L-Arabinose transport system	CF	0.999413	3.80969e-06
M00215	12	module	D-Xylose transport system	CF	0.734044	0.000183897
M00219	12	module	AI-2 transport system	CF	0.76142	0.00126382
M00221	12	module	Putative simple sugar transport system	CF	0.13492	0.00855121
M00222	12	module	Phosphate transport system	CF	0.062457	0.000131067
M00223	12	module	Phosphonate transport system	CF	0.561535	7.75595e-05
M00225	12	module	Lysine/arginine/ornithine transport system	CF	1.10039	5.74619e-06
M00226	12	module	Histidine transport system	CF	1.077	7.48023e-06
M00227	12	module	Glutamine transport system	CF	0.965637	7.28513e-06
M00229	12	module	Arginine transport system	CF	1.04891	5.02941e-06
M00230	12	module	Glutamate/aspartate transport system	CF	1.04978	3.51555e-06
M00232	12	module	General L-amino acid transport system	CF	1.02473	8.04255e-06
M00234	12	module	Cystine transport system	CF	0.313336	0.00158251
M00237	12	module	Branched-chain amino acid transport system	CF	0.266453	5.75639e-07
M00238	12	module	D-Methionine transport system	CF	0.204862	1.33985e-06
M00239	12	module	Peptides/nickel transport system	CF	0.174511	5.62085e-06
M00240	12	module	Iron complex transport system	CF	0.265084	0.00140006
M00241	12	module	Vitamin B12 transport system	CF	1.13441	4.38059e-06
M00256	12	module	Cell division transport system	CF	0.0542106	0.000131067
M00259	12	module	Heme transport system	CF	0.860991	3.40602e-06
M00260	12	module	DNA polymerase III complex, bacteria	CF	0.0731959	3.99568e-06
M00265	12	module	PTS system, glucose-specific II component	CF	0.312701	0.00108118
M00266	12	module	PTS system, maltose/glucose-specific II component	CF	0.312676	0.00218284
M00270	12	module	PTS system, trehalose-specific II component	CF	0.268038	0.00445654
M00272	12	module	PTS system, beta-glucoside (arbutin/salicin/cellobiose)-specific II component	CF	0.265894	0.002978
M00277	12	module	PTS system, N-acetylgalactosamine-specific II component	CF	0.303858	0.00128015
M00283	12	module	PTS system, ascorbate-specific II component	CF	0.218805	0.00586957
M00287	12	module	PTS system, galactosamine-specific II component	CF	0.379255	0.0032218
M00300	12	module	Putrescine transport system	CF	1.05535	6.46581e-06
M00303	12	module	PTS system, N-acetylmuramic acid-specific II component	CF	0.285714	0.00404399
M00306	12	module	PTS system, fructose-specific II-like component	CF	0.687691	4.20086e-05
M00317	12	module	Manganese/iron transport system	CF	0.991648	0.000780288
M00319	12	module	Manganese/zinc/iron transport system	CF	0.758364	0.00212236
M00320	12	module	Lipopolysaccharide export system	CF	0.457249	0.000267227
M00324	12	module	Dipeptide transport system	CF	1.05235	3.51555e-06
M00331	12	module	Type II general secretion pathway	CF	0.738693	6.46581e-06
M00334	12	module	Type VI secretion system	CF	1.16396	6.31555e-06
M00335	12	module	Sec (secretion) system	CF	0.0729252	4.93996e-06
M00336	12	module	Twin-arginine translocation (Tat) system	CF	0.442497	9.33586e-06
M00348	12	module	Glutathione transport system	CF	0.402681	0.00682301
M00349	12	module	Microcin C transport system	CF	0.877792	2.80695e-05
M00360	12	module	Aminoacyl-tRNA biosynthesis, prokaryotes	CF	0.0178347	0.000790617
M00364	12	module	C10-C20 isoprenoid biosynthesis, bacteria	CF	0.18141	6.07101e-07
M00365	12	module	C10-C20 isoprenoid biosynthesis, archaea	CF	0.393751	2.30315e-06
M00367	12	module	C10-C20 isoprenoid biosynthesis, non-plant eukaryotes	CF	0.533758	1.75161e-05
M00374	12	module	Dicarboxylate-hydroxybutyrate cycle	CF	0.119339	0.000935578
M00376	12	module	3-Hydroxypropionate bi-cycle	CF	0.115632	0.00420229
M00394	12	module	RNA degradosome	CF	0.0440126	0.000644541
M00417	12	module	Cytochrome o ubiquinol oxidase	CF	1.12523	5.02941e-06
M00435	12	module	Taurine transport system	CF	0.813416	2.3557e-05
M00436	12	module	Sulfonate transport system	CF	0.649573	6.46581e-06
M00439	12	module	Oligopeptide transport system	CF	0.0894859	0.003412
M00440	12	module	Nickel transport system	CF	0.575899	0.000375491
M00444	12	module	PhoQ-PhoP (magnesium transport) two-component regulatory system	CF	1.06651	7.61635e-06
M00445	12	module	EnvZ-OmpR (osmotic stress response) two-component regulatory system	CF	1.09666	3.51555e-06
M00446	12	module	RstB-RstA two-component regulatory system	CF	1.04534	5.37653e-06
M00447	12	module	CpxA-CpxR (envelope stress response) two-component regulatory system	CF	0.973321	3.99568e-06
M00449	12	module	CreC-CreB (phosphate regulation) two-component regulatory system	CF	1.0522	7.58002e-06
M00450	12	module	BaeS-BaeR (envelope stress response) two-component regulatory system	CF	1.0085	5.43508e-06
M00451	12	module	BasS-BasR (antimicrobial peptide resistance) two-component regulatory system	CF	1.13263	3.80969e-06
M00452	12	module	CusS-CusR (copper tolerance) two-component regulatory system	CF	1.13455	8.56919e-06
M00453	12	module	QseC-QseB (quorum sensing) two-component regulatory system	CF	1.03526	4.60346e-06
M00455	12	module	TorS-TorR (TMAO respiration) two-component regulatory system	CF	1.08417	8.17885e-05
M00456	12	module	ArcB-ArcA (anoxic redox control) two-component regulatory system	CF	1.06222	4.93996e-06
M00471	12	module	NarX-NarL (nitrate respiration) two-component regulatory system	CF	1.09879	3.99568e-06
M00472	12	module	NarQ-NarP (nitrate respiration) two-component regulatory system	CF	1.01395	7.72008e-06
M00473	12	module	UhpB-UhpA (hexose phosphates uptake) two-component regulatory system	CF	1.16994	3.99568e-06
M00474	12	module	RcsC-RcsD-RcsB (capsule synthesis) two-component regulatory system	CF	1.03363	7.18999e-06
M00475	12	module	BarA-UvrY (central carbon metabolism) two-component regulatory system	CF	1.05118	5.949e-06
M00477	12	module	EvgS-EvgA (acid and drug tolerance) two-component regulatory system	CF	0.931573	0.000214369
M00486	12	module	CitA-CitB (citrate fermentation) two-component regulatory system	CF	1.13829	6.46581e-06
M00488	12	module	DcuS-DcuR (C4-dicarboxylate metabolism) two-component regulatory system	CF	1.11633	6.09095e-06
M00497	12	module	GlnL-GlnG (nitrogen regulation) two-component regulatory system	CF	1.13045	2.95424e-06
M00499	12	module	HydH-HydG (metal tolerance) two-component regulatory system	CF	0.372255	0.00920891
M00500	12	module	AtoS-AtoC (cPHB biosynthesis) two-component regulatory system	CF	1.04308	0.000923327
M00502	12	module	GlrK-GlrR (amino sugar metabolism) two-component regulatory system	CF	1.13032	4.27386e-06
M00525	12	module	Lysine biosynthesis, acetyl-DAP pathway, aspartate => lysine	CF	0.0329549	0.00153761
M00526	12	module	Lysine biosynthesis, DAP dehydrogenase pathway, aspartate => lysine	CF	0.0393282	0.00390309
M00527	12	module	Lysine biosynthesis, DAP aminotransferase pathway, aspartate => lysine	CF	0.0345727	0.00931008
M00529	12	module	Denitrification, nitrate => nitrogen	CF	0.819299	1.26876e-06
M00530	12	module	Dissimilatory nitrate reduction, nitrate => ammonia	CF	0.769123	4.30574e-06
M00532	12	module	Photorespiration	CF	0.223331	7.82575e-06
M00533	12	module	Homoprotocatechuate degradation, homoprotocatechuate => 2-oxohept-3-enedioate	CF	1.23366	0.00920891
M00546	12	module	Purine degradation, xanthine => urea	CF	0.479298	0.000278397
M00550	12	module	Ascorbate degradation, ascorbate => D-xylulose-5P	CF	0.2223	0.00173053
M00552	12	module	D-galactonate degradation, De Ley-Doudoroff pathway, D-galactonate => glycerate-3P	CF	0.132234	0.000734569
M00555	12	module	Betaine biosynthesis, choline => betaine	CF	1.15924	5.02941e-06
M00570	12	module	Isoleucine biosynthesis, threonine => 2-oxobutanoate => isoleucine	CF	0.0827007	3.09683e-05
M00579	12	module	Phosphate acetyltransferase-acetate kinase pathway, acetyl-CoA => acetate	CF	0.0308552	0.00185508
M00580	12	module	Pentose phosphate pathway, archaea, fructose 6P => ribose 5P	CF	0.169325	0.00272676
M00615	12	module	Nitrate assimilation	CF	0.76265	1.73759e-06
M00628	12	module	beta-Lactam resistance, AmpC system	CF	0.252703	5.12394e-05
M00645	12	module	Multidrug resistance, efflux pump SmeABC	CF	1.06222	6.46581e-06
M00646	12	module	Multidrug resistance, efflux pump AcrAD-TolC	CF	0.33165	0.00674651
M00647	12	module	Multidrug resistance, efflux pump AcrAB-TolC/SmeDEF	CF	0.409636	0.00295154
M00648	12	module	Multidrug resistance, efflux pump MdtABC	CF	0.999903	3.40829e-06
M00668	12	module	Tetracycline resistance, TetA transporter	CF	0.256095	0.000243061
M00669	12	module	gamma-Hexachlorocyclohexane transport system	CF	0.451731	0.000304928
M00670	12	module	Mce transport system	CF	0.464616	0.000177326
M00696	12	module	Multidrug resistance, efflux pump AcrEF-TolC	CF	0.57618	0.000823423
M00697	12	module	Multidrug resistance, efflux pump MdtEF-TolC	CF	0.519067	0.00232954
M00701	12	module	Multidrug resistance, efflux pump EmrAB	CF	0.743537	9.86929e-05
M00707	12	module	Multidrug resistance, MdlAB/SmdAB transporter	CF	0.33211	0.00112391
M00708	12	module	Multidrug resistance, PatAB transporter	CF	0.503608	0.0062318
M00709	12	module	Macrolide resistance, MacAB-TolC transporter	CF	0.618693	0.000125686
M00711	12	module	Multidrug resistance, efflux pump MdtIJ	CF	0.907948	2.52668e-05
M00713	12	module	Fluoroquinolone resistance, efflux pump LfrA	CF	0.754883	0.000863953
M00714	12	module	Multidrug resistance, efflux pump QacA	CF	0.780233	0.000792514
M00721	12	module	Cationic antimicrobial peptide (CAMP) resistance, arnBCADTEF operon	CF	0.806471	2.80695e-05
M00722	12	module	Cationic antimicrobial peptide (CAMP) resistance, ethanolaminephosphotransferase EptA	CF	1.1123	4.38059e-06
M00723	12	module	Cationic antimicrobial peptide (CAMP) resistance, ethanolaminephosphotransferase EptB	CF	1.05987	6.16458e-06
M00724	12	module	Cationic antimicrobial peptide (CAMP) resistance, palmitoyl transferase PagP	CF	1.05886	8.45145e-06
M00728	12	module	Cationic antimicrobial peptide (CAMP) resistance, envelope protein folding and degrading factors DegP and DsbA	CF	0.35163	0.000287425
M00729	12	module	Fluoroquinolone resistance, gyrase-protecting protein Qnr	CF	0.0602483	0.00390309
M00739	12	module	Cationic peptide transport system	CF	1.05949	3.99568e-06
M00741	12	module	Propanoyl-CoA metabolism, propanoyl-CoA => succinyl-CoA	CF	0.190086	0.00855121
M00742	12	module	Aminoglycoside resistance, protease FtsH	CF	0.174666	0.000619446
M00743	12	module	Aminoglycoside resistance, protease HtpX	CF	0.436184	5.04958e-07
M00744	12	module	Cationic antimicrobial peptide (CAMP) resistance, protease PgtE	CF	1.08128	7.61635e-06
M00745	12	module	Imipenem resistance, repression of porin OprD	CF	1.17212	6.46581e-06
M00746	12	module	Multidrug resistance, repression of porin OmpF	CF	0.950014	1.63131e-05
M00761	12	module	Undecaprenylphosphate alpha-L-Ara4N biosynthesis, UDP-GlcA => undecaprenyl phosphate alpha-L-Ara4N	CF	0.526812	0.00130411
M00767	12	module	Multidrug resistance, efflux pump OqxAB	CF	1.21001	1.01395e-05
M00769	12	module	Multidrug resistance, efflux pump MexPQ-OpmE	CF	1.15679	6.46581e-06
M00792	12	module	Manganese/zinc transport system	CF	0.969177	0.00128599
M00804	12	module	Complete nitrification, comammox, ammonia => nitrite => nitrate	CF	0.793977	1.85787e-06
M00841	12	module	Tetrahydrofolate biosynthesis, mediated by PTPS, GTP => THF	CF	0.11859	2.22697e-05
M00842	12	module	Tetrahydrobiopterin biosynthesis, GTP => BH4	CF	0.139644	4.20086e-05
M00843	12	module	L-threo-Tetrahydrobiopterin biosynthesis, GTP => L-threo-BH4	CF	0.139644	4.20086e-05
M00038	12	module	Tryptophan metabolism, tryptophan => kynurenine => 2-aminomuconate	Control	-0.560811	0.00053091
M00079	12	module	Keratan sulfate degradation	Control	-0.355301	0.00203797
M00097	12	module	beta-Carotene biosynthesis, GGAP => beta-carotene	Control	-0.20384	0.00443614
M00159	12	module	V/A-type ATPase, prokaryotes	Control	-0.177056	0.00250967
M00178	12	module	Ribosome, bacteria	Control	-0.018612	5.84133e-05
M00179	12	module	Ribosome, archaea	Control	-0.0192253	9.00661e-06
M00199	12	module	L-Arabinose/lactose transport system	Control	-0.297799	0.000247237
M00205	12	module	N-Acetylglucosamine transport system	Control	-0.246683	0.000179786
M00218	12	module	Fructose transport system	Control	-0.223778	0.00192188
M00231	12	module	Octopine/nopaline transport system	Control	-0.223979	0.00309353
M00247	12	module	Putative ABC transport system	Control	-0.142968	0.00128749
M00250	12	module	Lipopolysaccharide transport system	Control	-0.241823	0.00187207
M00253	12	module	Sodium transport system	Control	-0.396946	0.000108129
M00254	12	module	ABC-2 type transport system	Control	-0.110912	4.30774e-06
M00258	12	module	Putative ABC transport system	Control	-0.105317	0.00035254
M00298	12	module	Multidrug/hemolysin transport system	Control	-0.494434	5.23957e-05
M00314	12	module	Bacitracin transport system	Control	-0.2377	0.000823423
M00333	12	module	Type IV secretion system	Control	-0.245685	0.00295154
M00356	12	module	Methanogenesis, methanol => methane	Control	-0.475583	3.55027e-05
M00422	12	module	Acetyl-CoA pathway, CO2 => acetyl-CoA	Control	-0.317108	0.000899461
M00433	12	module	Lysine biosynthesis, 2-oxoglutarate => 2-oxoadipate	Control	-0.677508	8.44681e-06
M00448	12	module	CssS-CssR (secretion stress response) two-component regulatory system	Control	-0.343338	0.000768421
M00454	12	module	KdpD-KdpE (potassium transport) two-component regulatory system	Control	-0.142087	0.000734569
M00458	12	module	ResE-ResD (aerobic and anaerobic respiration) two-component regulatory system	Control	-0.915106	1.95932e-06
M00460	12	module	MprB-MprA (maintenance of persistent infection) two-component regulatory system	Control	-0.254202	0.00474975
M00478	12	module	DegS-DegU (multicellular behavior control) two-component regulatory system	Control	-1.40435	0.00296798
M00485	12	module	KinABCDE-Spo0FA (sporulation control) two-component regulatory system	Control	-0.33238	1.92036e-05
M00493	12	module	AlgZ-AlgR (alginate production) two-component regulatory system	Control	-0.221396	0.00973402
M00511	12	module	PleC-PleD (cell fate control) two-component regulatory system	Control	-0.292565	0.000320921
M00519	12	module	YesM-YesN two-component regulatory system	Control	-0.286282	1.42501e-05
M00522	12	module	SalK-SalR two-component regulatory system	Control	-0.653748	0.000342218
M00535	12	module	Isoleucine biosynthesis, pyruvate => 2-oxobutanoate	Control	-0.0587612	0.00480867
M00540	12	module	Benzoate degradation, cyclohexanecarboxylic acid =>pimeloyl-CoA	Control	-0.147267	0.00303188
M00563	12	module	Methanogenesis, methylamine/dimethylamine/trimethylamine => methane	Control	-0.467842	1.68808e-05
M00565	12	module	Trehalose biosynthesis, D-glucose 1P => trehalose	Control	-0.0817534	0.00435316
M00567	12	module	Methanogenesis, CO2 => methane	Control	-0.420664	3.88203e-05
M00584	12	module	Acetoin utilization transport system	Control	-0.150131	0.00778622
M00601	12	module	Putative chitobiose transport system	Control	-0.228748	0.00424505
M00602	12	module	Arabinosaccharide transport system	Control	-0.0961217	0.00221001
M00603	12	module	Putative aldouronate transport system	Control	-0.284442	7.24847e-05
M00608	12	module	2-Oxocarboxylic acid chain extension, 2-oxoglutarate => 2-oxoadipate => 2-oxopimelate => 2-oxosuberate	Control	-0.573121	1.10339e-05
M00627	12	module	beta-Lactam resistance, Bla system	Control	-0.188623	0.000475448
M00652	12	module	Vancomycin resistance, D-Ala-D-Ser type	Control	-0.472757	1.73759e-06
M00656	12	module	VanS-VanR (VanB type vancomycin resistance) two-component regulatory system	Control	-0.431775	4.59362e-05
M00657	12	module	VanS-VanR (VanE type vancomycin resistance) two-component regulatory system	Control	-0.441896	3.69557e-06
M00658	12	module	VanS-VanR (actinomycete type vancomycin resistance) two-component regulatory system	Control	-0.211194	0.00615555
M00705	12	module	Multidrug resistance, efflux pump MepA	Control	-0.293756	0.0046561
M00716	12	module	ArlS-ArlR (virulence regulation) two-component regulatory system	Control	-0.613493	5.949e-06
M00719	12	module	Ihk-Irr (virulence regulation) two-component regulatory system	Control	-0.519543	8.49505e-05
M00737	12	module	Bacitracin resistance, VraDE transporter	Control	-0.272374	0.00715405
M00738	12	module	Bacitracin resistance, BceAB transporter	Control	-0.173183	0.00612107
M00747	12	module	Bacitracin transport system	Control	-0.634563	4.57516e-08
M00764	12	module	PTS system, fructoselysine/glucoselysine-specific II component	Control	-0.240597	0.00187207
M00798	12	module	dTDP-L-mycarose biosynthesis	Control	-0.37198	0.00104627
M00799	12	module	dTDP-L-oleandrose biosynthesis	Control	-0.37198	0.00104627
M00800	12	module	dTDP-L-megosamine biosynthesis	Control	-0.359439	0.000615356
M00801	12	module	dTDP-L-olivose biosynthesis	Control	-0.378161	0.000662557
M00802	12	module	dTDP-D-forosamine biosynthesis	Control	-0.417236	0.000688029
M00803	12	module	dTDP-D-angolosamine biosynthesis	Control	-0.41647	0.000615356
M00809	12	module	PTS system, glucose-specific II component	Control	-0.162595	0.00776146
M00813	12	module	Lantibiotic transport system	Control	-0.428835	0.000414357
M00816	12	module	NisK-NisR (lantibiotic biosynthesis) two-component regulatory system	Control	-0.406331	4.46053e-07
M00817	12	module	Lantibiotic transport system	Control	-0.403113	2.95424e-06
M00820	12	module	SagS-HptB-HsbR (swarming activity and biofilm formation) two-component regulatory system	Control	-0.227188	0.00135303
ko00072	4	pathway	Synthesis and degradation of ketone bodies	CF	0.447155	0.00202302
ko00230	4	pathway	Purine metabolism	CF	0.0590809	0.00929372
ko00240	4	pathway	Pyrimidine metabolism	CF	0.0602086	0.00929372
ko00260	4	pathway	Glycine, serine and threonine metabolism	CF	0.0849026	0.00608773
ko00270	4	pathway	Cysteine and methionine metabolism	CF	0.0636221	0.00333916
ko00280	4	pathway	Valine, leucine and isoleucine degradation	CF	0.146508	0.00601508
ko00281	4	pathway	Geraniol degradation	CF	0.581367	0.00696282
ko00290	4	pathway	Valine, leucine and isoleucine biosynthesis	CF	0.0519437	0.00507769
ko00332	4	pathway	Carbapenem biosynthesis	CF	0.0495971	0.000414318
ko00350	4	pathway	Tyrosine metabolism	CF	0.178643	0.00377364
ko00362	4	pathway	Benzoate degradation	CF	0.386321	0.00852914
ko00364	4	pathway	Fluorobenzoate degradation	CF	0.671602	0.00929372
ko00473	4	pathway	D-Alanine metabolism	CF	0.104195	0.000120144
ko00627	4	pathway	Aminobenzoate degradation	CF	0.335794	0.00852914
ko00640	4	pathway	Propanoate metabolism	CF	0.150327	0.00929372
ko00642	4	pathway	Ethylbenzene degradation	CF	0.592662	0.00751526
ko00650	4	pathway	Butanoate metabolism	CF	0.172606	0.00777121
ko00660	4	pathway	C5-Branched dibasic acid metabolism	CF	0.0965251	0.00223661
ko00670	4	pathway	One carbon pool by folate	CF	0.0492432	0.00614622
ko00790	4	pathway	Folate biosynthesis	CF	0.151195	0.00291053
ko00791	4	pathway	Atrazine degradation	CF	0.672565	0.00377364
ko00860	4	pathway	Porphyrin and chlorophyll metabolism	CF	0.244846	0.0042463
ko00900	4	pathway	Terpenoid backbone biosynthesis	CF	0.0410152	0.00968735
ko00910	4	pathway	Nitrogen metabolism	CF	0.143164	0.00749661
ko00970	4	pathway	Aminoacyl-tRNA biosynthesis	CF	0.0244127	3.7412e-05
ko00982	4	pathway	Drug metabolism - cytochrome P450	CF	0.390368	0.00864882
ko00983	4	pathway	Drug metabolism - other enzymes	CF	0.10031	0.00864882
ko01110	4	pathway	Biosynthesis of secondary metabolites	CF	0.076558	0.00696282
ko01120	4	pathway	Microbial metabolism in diverse environments	CF	0.130636	0.00929372
ko01230	4	pathway	Biosynthesis of amino acids	CF	0.0375563	0.00525336
ko02010	4	pathway	ABC transporters	CF	0.163178	0.00502542
ko02024	4	pathway	Quorum sensing	CF	0.0818364	0.00507769
ko02025	4	pathway	Biofilm formation - Pseudomonas aeruginosa	CF	0.285977	0.00267383
ko04212	4	pathway	Longevity regulating pathway - worm	CF	0.0512717	0.00267383
ko00121	4	pathway	Secondary bile acid biosynthesis	Control	-0.189947	0.00250277
ko00511	4	pathway	Other glycan degradation	Control	-0.162335	0.00763607
ko00531	4	pathway	Glycosaminoglycan degradation	Control	-0.268196	0.00513388
ko00603	4	pathway	Glycosphingolipid biosynthesis - globo and isoglobo series	Control	-0.138299	0.00777121
ko00604	4	pathway	Glycosphingolipid biosynthesis - ganglio series	Control	-0.642217	0.000468189
ko03010	4	pathway	Ribosome	Control	-0.0259885	8.4304e-05
ko00020	12	pathway	Citrate cycle (TCA cycle)	CF	0.11411	0.00390309
ko00053	12	pathway	Ascorbate and aldarate metabolism	CF	0.230629	0.000615356
ko00071	12	pathway	Fatty acid degradation	CF	0.229621	2.95424e-06
ko00072	12	pathway	Synthesis and degradation of ketone bodies	CF	0.28992	0.000291373
ko00130	12	pathway	Ubiquinone and other terpenoid-quinone biosynthesis	CF	0.535676	2.75424e-06
ko00190	12	pathway	Oxidative phosphorylation	CF	0.102779	0.00053091
ko00220	12	pathway	Arginine biosynthesis	CF	0.0501871	0.0025802
ko00230	12	pathway	Purine metabolism	CF	0.0813223	4.24333e-06
ko00240	12	pathway	Pyrimidine metabolism	CF	0.0757103	3.99568e-06
ko00250	12	pathway	Alanine, aspartate and glutamate metabolism	CF	0.0563272	0.000861854
ko00260	12	pathway	Glycine, serine and threonine metabolism	CF	0.108235	1.14029e-05
ko00270	12	pathway	Cysteine and methionine metabolism	CF	0.0772781	6.01943e-06
ko00280	12	pathway	Valine, leucine and isoleucine degradation	CF	0.218569	1.85787e-06
ko00281	12	pathway	Geraniol degradation	CF	0.990158	4.9895e-06
ko00290	12	pathway	Valine, leucine and isoleucine biosynthesis	CF	0.0520622	0.00180924
ko00310	12	pathway	Lysine degradation	CF	0.253102	0.00593702
ko00330	12	pathway	Arginine and proline metabolism	CF	0.167328	6.63964e-05
ko00332	12	pathway	Carbapenem biosynthesis	CF	0.111853	4.91999e-07
ko00350	12	pathway	Tyrosine metabolism	CF	0.231866	3.32578e-06
ko00360	12	pathway	Phenylalanine metabolism	CF	0.245133	5.19688e-05
ko00361	12	pathway	Chlorocyclohexane and chlorobenzene degradation	CF	0.415991	0.00124775
ko00362	12	pathway	Benzoate degradation	CF	0.43117	2.10502e-05
ko00364	12	pathway	Fluorobenzoate degradation	CF	1.26974	1.92036e-05
ko00380	12	pathway	Tryptophan metabolism	CF	0.445629	3.51555e-06
ko00430	12	pathway	Taurine and hypotaurine metabolism	CF	0.14187	2.64242e-06
ko00440	12	pathway	Phosphonate and phosphinate metabolism	CF	0.303759	0.000174901
ko00450	12	pathway	Selenocompound metabolism	CF	0.111372	2.95424e-06
ko00471	12	pathway	D-Glutamine and D-glutamate metabolism	CF	0.107679	1.85787e-06
ko00473	12	pathway	D-Alanine metabolism	CF	0.166488	8.33621e-08
ko00480	12	pathway	Glutathione metabolism	CF	0.284145	9.82369e-07
ko00540	12	pathway	Lipopolysaccharide biosynthesis	CF	0.49563	4.95102e-05
ko00550	12	pathway	Peptidoglycan biosynthesis	CF	0.0511928	0.000401579
ko00564	12	pathway	Glycerophospholipid metabolism	CF	0.118589	0.00580283
ko00592	12	pathway	alpha-Linolenic acid metabolism	CF	1.06927	4.30774e-06
ko00620	12	pathway	Pyruvate metabolism	CF	0.106057	0.00104627
ko00621	12	pathway	Dioxin degradation	CF	0.403572	0.00223017
ko00622	12	pathway	Xylene degradation	CF	0.437657	0.00435316
ko00623	12	pathway	Toluene degradation	CF	1.00946	7.38201e-06
ko00625	12	pathway	Chloroalkane and chloroalkene degradation	CF	0.131178	0.000112785
ko00626	12	pathway	Naphthalene degradation	CF	0.215379	7.9332e-06
ko00627	12	pathway	Aminobenzoate degradation	CF	0.352165	8.25119e-05
ko00630	12	pathway	Glyoxylate and dicarboxylate metabolism	CF	0.149918	0.000322016
ko00633	12	pathway	Nitrotoluene degradation	CF	0.214008	0.00420229
ko00640	12	pathway	Propanoate metabolism	CF	0.144418	0.000151105
ko00642	12	pathway	Ethylbenzene degradation	CF	1.06361	3.99568e-06
ko00650	12	pathway	Butanoate metabolism	CF	0.164311	0.000554822
ko00660	12	pathway	C5-Branched dibasic acid metabolism	CF	0.0895707	0.00123185
ko00670	12	pathway	One carbon pool by folate	CF	0.0659088	4.8644e-06
ko00740	12	pathway	Riboflavin metabolism	CF	0.191565	0.00198122
ko00750	12	pathway	Vitamin B6 metabolism	CF	0.127695	4.59362e-05
ko00760	12	pathway	Nicotinate and nicotinamide metabolism	CF	0.123023	2.95424e-06
ko00770	12	pathway	Pantothenate and CoA biosynthesis	CF	0.0680576	0.00690032
ko00785	12	pathway	Lipoic acid metabolism	CF	0.329029	7.09655e-06
ko00790	12	pathway	Folate biosynthesis	CF	0.18194	4.93996e-06
ko00860	12	pathway	Porphyrin and chlorophyll metabolism	CF	0.164621	0.00128749
ko00900	12	pathway	Terpenoid backbone biosynthesis	CF	0.0778219	6.07101e-07
ko00903	12	pathway	Limonene and pinene degradation	CF	0.248743	4.19418e-05
ko00908	12	pathway	Zeatin biosynthesis	CF	0.0609497	0.000653127
ko00910	12	pathway	Nitrogen metabolism	CF	0.168368	1.07764e-05
ko00930	12	pathway	Caprolactam degradation	CF	0.433077	0.000363845
ko00944	12	pathway	Flavone and flavonol biosynthesis	CF	0.342992	0.00110949
ko00960	12	pathway	Tropane, piperidine and pyridine alkaloid biosynthesis	CF	0.171622	0.000217352
ko00965	12	pathway	Betalain biosynthesis	CF	0.972847	5.20003e-06
ko00970	12	pathway	Aminoacyl-tRNA biosynthesis	CF	0.0250903	5.949e-06
ko00980	12	pathway	Metabolism of xenobiotics by cytochrome P450	CF	0.578764	3.825e-06
ko00982	12	pathway	Drug metabolism - cytochrome P450	CF	0.634833	2.95424e-06
ko00983	12	pathway	Drug metabolism - other enzymes	CF	0.0937263	0.000682275
ko01040	12	pathway	Biosynthesis of unsaturated fatty acids	CF	0.190142	5.949e-06
ko01053	12	pathway	Biosynthesis of siderophore group nonribosomal peptides	CF	0.558394	0.00053091
ko01100	12	pathway	Metabolic pathways	CF	0.0829582	0.000319087
ko01110	12	pathway	Biosynthesis of secondary metabolites	CF	0.0737637	0.000300801
ko01120	12	pathway	Microbial metabolism in diverse environments	CF	0.12232	0.00132094
ko01130	12	pathway	Biosynthesis of antibiotics	CF	0.0561851	0.00110949
ko01200	12	pathway	Carbon metabolism	CF	0.0816412	0.0032218
ko01212	12	pathway	Fatty acid metabolism	CF	0.0865373	0.0055742
ko01501	12	pathway	beta-Lactam resistance	CF	0.166624	0.00104969
ko01503	12	pathway	Cationic antimicrobial peptide (CAMP) resistance	CF	0.370398	0.000193574
ko01523	12	pathway	Antifolate resistance	CF	0.0438663	5.23957e-05
ko02010	12	pathway	ABC transporters	CF	0.154405	7.49807e-05
ko02020	12	pathway	Two-component system	CF	0.230061	0.00280287
ko02024	12	pathway	Quorum sensing	CF	0.114471	8.68888e-06
ko02025	12	pathway	Biofilm formation - Pseudomonas aeruginosa	CF	0.269841	0.00060028
ko02026	12	pathway	Biofilm formation - Escherichia coli	CF	0.267003	0.00206345
ko02040	12	pathway	Flagellar assembly	CF	0.481593	0.00173053
ko03018	12	pathway	RNA degradation	CF	0.0404522	0.00469782
ko03020	12	pathway	RNA polymerase	CF	0.0442814	0.00223017
ko03030	12	pathway	DNA replication	CF	0.0660227	6.46581e-06
ko03060	12	pathway	Protein export	CF	0.0827478	2.78623e-05
ko03070	12	pathway	Bacterial secretion system	CF	0.196133	0.00104969
ko03410	12	pathway	Base excision repair	CF	0.0666707	8.25119e-05
ko03420	12	pathway	Nucleotide excision repair	CF	0.0583635	0.000274622
ko03430	12	pathway	Mismatch repair	CF	0.0757794	1.01102e-05
ko03440	12	pathway	Homologous recombination	CF	0.0794664	1.26876e-06
ko04122	12	pathway	Sulfur relay system	CF	0.137624	0.00855121
ko04146	12	pathway	Peroxisome	CF	0.129815	0.000121584
ko04212	12	pathway	Longevity regulating pathway - worm	CF	0.0730065	4.91001e-06
ko04213	12	pathway	Longevity regulating pathway - multiple species	CF	0.192928	3.99568e-06
ko04922	12	pathway	Glucagon signaling pathway	CF	0.0723047	0.00020373
ko04964	12	pathway	Proximal tubule bicarbonate reclamation	CF	0.357602	0.000250641
ko05111	12	pathway	Biofilm formation - Vibrio cholerae	CF	0.335511	0.000562232
ko05134	12	pathway	Legionellosis	CF	0.0752768	0.00265255
ko05230	12	pathway	Central carbon metabolism in cancer	CF	0.120156	6.73392e-05
ko00120	12	pathway	Primary bile acid biosynthesis	Control	-0.123577	0.00485078
ko00121	12	pathway	Secondary bile acid biosynthesis	Control	-0.158887	0.00288093
ko00253	12	pathway	Tetracycline biosynthesis	Control	-0.336007	0.000629865
ko00511	12	pathway	Other glycan degradation	Control	-0.131282	0.0039965
ko00603	12	pathway	Glycosphingolipid biosynthesis - globo and isoglobo series	Control	-0.0927091	0.00920891
ko00604	12	pathway	Glycosphingolipid biosynthesis - ganglio series	Control	-0.380315	0.00113851
ko00906	12	pathway	Carotenoid biosynthesis	Control	-0.293799	0.00485078
ko03010	12	pathway	Ribosome	Control	-0.0217016	1.13281e-05
ko03450	12	pathway	Non-homologous end-joining	Control	-0.368794	0.00394825

## Sheet: Supp. Table 2
Supplementary Table 2. Differentially abundant modules and pathways between exclusively breast fed and exclusively formula fed CF infants.
ID	Month	Type	Description	Enriched in	Log fold change	FDR
M00006	3	module	Pentose phosphate pathway, oxidative phase, glucose 6P => ribulose 5P	Only breast milk	0.109087	0.000481547
M00051	3	module	Uridine monophosphate biosynthesis, glutamine (+ PRPP) => UMP	Only breast milk	0.0258713	0.00320843
M00086	3	module	beta-Oxidation, acyl-CoA synthesis	Only breast milk	0.332272	1.43034e-05
M00135	3	module	GABA biosynthesis, eukaryotes, putrescine => GABA	Only breast milk	0.140487	0.00234296
M00155	3	module	Cytochrome c oxidase, prokaryotes	Only breast milk	0.743348	0.00212889
M00178	3	module	Ribosome, bacteria	Only breast milk	0.0157619	0.00826958
M00193	3	module	Putative spermidine/putrescine transport system	Only breast milk	0.235691	0.00179326
M00196	3	module	Raffinose/stachyose/melibiose transport system	Only breast milk	0.264056	0.00237949
M00207	3	module	Putative multiple sugar transport system	Only breast milk	0.238481	0.000934409
M00211	3	module	Putative ABC transport system	Only breast milk	0.106226	0.00304964
M00233	3	module	Glutamate transport system	Only breast milk	0.36799	0.000142658
M00244	3	module	Putative zinc/manganese transport system	Only breast milk	0.2719	0.00039426
M00252	3	module	Lipooligosaccharide transport system	Only breast milk	1.06529	0.00735231
M00258	3	module	Putative ABC transport system	Only breast milk	0.175952	7.42589e-05
M00267	3	module	PTS system, N-acetylglucosamine-specific II component	Only breast milk	0.232488	0.00520018
M00338	3	module	Cysteine biosynthesis, homocysteine + serine => cysteine	Only breast milk	0.202331	0.00664064
M00342	3	module	Bacterial proteasome	Only breast milk	0.529066	1.43034e-05
M00400	3	module	p97-Ufd1-Npl4 complex	Only breast milk	0.573482	0.000697502
M00443	3	module	SenX3-RegX3 (phosphate starvation response) two-component regulatory system	Only breast milk	0.394594	6.36491e-05
M00549	3	module	Nucleotide sugar biosynthesis, glucose => UDP-glucose	Only breast milk	0.0583528	0.00986027
M00554	3	module	Nucleotide sugar biosynthesis, galactose => UDP-galactose	Only breast milk	0.0935799	0.000697502
M00581	3	module	Biotin transport system	Only breast milk	0.25177	0.00153322
M00585	3	module	L-Cystine transport system	Only breast milk	0.609399	0.000697502
M00632	3	module	Galactose degradation, Leloir pathway, galactose => alpha-D-glucose-1P	Only breast milk	0.111124	2.52614e-05
M00700	3	module	Multidrug resistance, efflux pump AbcA	Only breast milk	0.660775	0.00234296
M00704	3	module	Tetracycline resistance, efflux pump Tet38	Only breast milk	0.595793	0.00711313
M00793	3	module	dTDP-L-rhamnose biosynthesis	Only breast milk	0.0925631	0.00735231
M00839	3	module	PdtaS-PdtaR two-component regulatory system	Only breast milk	0.234545	0.00104189
M00003	3	module	Gluconeogenesis, oxaloacetate => fructose-6P	Only formula	-0.0867392	0.00458603
M00007	3	module	Pentose phosphate pathway, non-oxidative phase, fructose 6P => ribose 5P	Only formula	-0.110036	0.00320843
M00021	3	module	Cysteine biosynthesis, serine => cysteine	Only formula	-0.279321	0.000537315
M00029	3	module	Urea cycle	Only formula	-0.0732194	0.00364025
M00040	3	module	Tyrosine biosynthesis, prephanate => pretyrosine => tyrosine	Only formula	-0.585075	0.00113715
M00046	3	module	Pyrimidine degradation, uracil => beta-alanine, thymine => 3-aminoisobutanoate	Only formula	-0.473391	0.000936471
M00052	3	module	Pyrimidine ribonucleotide biosynthesis, UMP => UDP/UTP,CDP/CTP	Only formula	-0.132593	0.000481547
M00061	3	module	D-Glucuronate degradation, D-glucuronate => pyruvate + D-glyceraldehyde 3P	Only formula	-0.169066	0.00566716
M00064	3	module	ADP-L-glycero-D-manno-heptose biosynthesis	Only formula	-0.419234	0.00437296
M00082	3	module	Fatty acid biosynthesis, initiation	Only formula	-0.116712	0.00406939
M00083	3	module	Fatty acid biosynthesis, elongation	Only formula	-0.12935	0.00440098
M00088	3	module	Ketone body biosynthesis, acetyl-CoA => acetoacetate/3-hydroxybutyrate/acetone	Only formula	-0.417959	0.000537315
M00095	3	module	C5 isoprenoid biosynthesis, mevalonate pathway	Only formula	-0.318556	0.00223786
M00119	3	module	Pantothenate biosynthesis, valine/L-aspartate => pantothenate	Only formula	-0.179527	0.00664064
M00121	3	module	Heme biosynthesis, glutamate => protoheme/siroheme	Only formula	-0.200674	0.00362217
M00122	3	module	Cobalamin biosynthesis, cobinamide => cobalamin	Only formula	-0.325304	0.00113715
M00133	3	module	Polyamine biosynthesis, arginine => agmatine => putrescine => spermidine	Only formula	-0.380684	0.00122141
M00141	3	module	C1-unit interconversion, eukaryotes	Only formula	-0.125807	0.00735231
M00165	3	module	Reductive pentose phosphate cycle (Calvin cycle)	Only formula	-0.151123	0.000697502
M00167	3	module	Reductive pentose phosphate cycle, glyceraldehyde-3P => ribulose-5P	Only formula	-0.171188	0.000697502
M00189	3	module	Molybdate transport system	Only formula	-0.363729	0.000537315
M00204	3	module	Trehalose/maltose transport system	Only formula	-0.592079	0.00735231
M00209	3	module	Osmoprotectant transport system	Only formula	-0.405286	0.00153322
M00214	3	module	Methyl-galactoside transport system	Only formula	-0.345201	0.00962815
M00240	3	module	Iron complex transport system	Only formula	-0.239532	0.00601906
M00245	3	module	Cobalt/nickel transport system	Only formula	-0.489386	0.00113715
M00246	3	module	Nickel transport system	Only formula	-0.512002	0.00128596
M00247	3	module	Putative ABC transport system	Only formula	-0.381558	9.8723e-05
M00266	3	module	PTS system, maltose/glucose-specific II component	Only formula	-0.339831	0.00663351
M00268	3	module	PTS system, alpha-glucoside-specific II component	Only formula	-0.259147	0.00665152
M00269	3	module	PTS system, sucrose-specific II component	Only formula	-0.420918	0.000591164
M00270	3	module	PTS system, trehalose-specific II component	Only formula	-0.264861	0.00797111
M00273	3	module	PTS system, fructose-specific II component	Only formula	-0.26401	0.00364025
M00274	3	module	PTS system, mannitol-specific II component	Only formula	-0.611682	0.000793803
M00275	3	module	PTS system, cellobiose-specific II component	Only formula	-0.470306	0.00113715
M00276	3	module	PTS system, mannose-specific II component	Only formula	-0.387976	0.000591164
M00277	3	module	PTS system, N-acetylgalactosamine-specific II component	Only formula	-0.462018	0.00124543
M00279	3	module	PTS system, galactitol-specific II component	Only formula	-0.410127	0.00980052
M00280	3	module	PTS system, glucitol/sorbitol-specific II component	Only formula	-0.539537	0.00103363
M00287	3	module	PTS system, galactosamine-specific II component	Only formula	-0.470543	0.00968203
M00299	3	module	Spermidine/putrescine transport system	Only formula	-0.209693	0.00986027
M00307	3	module	Pyruvate oxidation, pyruvate => acetyl-CoA	Only formula	-0.150717	0.00309757
M00308	3	module	Semi-phosphorylative Entner-Doudoroff pathway, gluconate => glycerate-3P	Only formula	-0.146236	0.000481547
M00344	3	module	Formaldehyde assimilation, xylulose monophosphate pathway	Only formula	-0.185066	0.00220759
M00345	3	module	Formaldehyde assimilation, ribulose monophosphate pathway	Only formula	-0.166866	0.00217701
M00356	3	module	Methanogenesis, methanol => methane	Only formula	-1.83156	0.000657225
M00360	3	module	Aminoacyl-tRNA biosynthesis, prokaryotes	Only formula	-0.0218973	0.00104713
M00366	3	module	C10-C20 isoprenoid biosynthesis, plants	Only formula	-0.24134	0.00123311
M00367	3	module	C10-C20 isoprenoid biosynthesis, non-plant eukaryotes	Only formula	-0.368367	0.00934142
M00373	3	module	Ethylmalonyl pathway	Only formula	-0.312492	0.0038921
M00376	3	module	3-Hydroxypropionate bi-cycle	Only formula	-0.145133	0.00986027
M00422	3	module	Acetyl-CoA pathway, CO2 => acetyl-CoA	Only formula	-1.89154	0.00113715
M00429	3	module	Competence-related DNA transformation transporter	Only formula	-0.129881	0.00331415
M00434	3	module	PhoR-PhoB (phosphate starvation response) two-component regulatory system	Only formula	-0.265956	0.00370124
M00448	3	module	CssS-CssR (secretion stress response) two-component regulatory system	Only formula	-0.613195	0.00663351
M00454	3	module	KdpD-KdpE (potassium transport) two-component regulatory system	Only formula	-0.292592	0.000846696
M00485	3	module	KinABCDE-Spo0FA (sporulation control) two-component regulatory system	Only formula	-0.544166	0.00320843
M00506	3	module	CheA-CheYBV (chemotaxis) two-component regulatory system	Only formula	-0.369686	0.00557008
M00519	3	module	YesM-YesN two-component regulatory system	Only formula	-0.410401	0.00665152
M00529	3	module	Denitrification, nitrate => nitrogen	Only formula	-0.469311	0.00917124
M00531	3	module	Assimilatory nitrate reduction, nitrate => ammonia	Only formula	-0.487608	0.00113715
M00546	3	module	Purine degradation, xanthine => urea	Only formula	-0.542951	0.00455367
M00550	3	module	Ascorbate degradation, ascorbate => D-xylulose-5P	Only formula	-0.217161	0.00906493
M00563	3	module	Methanogenesis, methylamine/dimethylamine/trimethylamine => methane	Only formula	-1.60499	0.00735231
M00566	3	module	Dipeptide transport system, Firmicutes	Only formula	-0.883027	0.00217095
M00572	3	module	Pimeloyl-ACP biosynthesis, BioC-BioH pathway, malonyl-ACP => pimeloyl-ACP	Only formula	-0.147174	0.00797111
M00590	3	module	Erythritol transport system	Only formula	-0.710376	0.00968203
M00592	3	module	Inositol transport system	Only formula	-0.847764	0.00735231
M00610	3	module	PTS system, D-glucosaminate-specific II component	Only formula	-0.655221	0.00664064
M00631	3	module	D-Galacturonate degradation (bacteria), D-galacturonate => pyruvate + D-glyceraldehyde 3P	Only formula	-0.273411	0.000474769
M00652	3	module	Vancomycin resistance, D-Ala-D-Ser type	Only formula	-0.655491	0.00248688
M00657	3	module	VanS-VanR (VanE type vancomycin resistance) two-component regulatory system	Only formula	-0.664425	0.00226997
M00705	3	module	Multidrug resistance, efflux pump MepA	Only formula	-0.764075	0.00458561
M00706	3	module	Multidrug resistance, EfrAB transporter	Only formula	-0.364026	0.00601906
M00707	3	module	Multidrug resistance, MdlAB/SmdAB transporter	Only formula	-0.395815	0.00372218
M00727	3	module	Cationic antimicrobial peptide (CAMP) resistance, N-acetylmuramoyl-L-alanine amidase AmiA and AmiC	Only formula	-0.284867	0.00601906
M00728	3	module	Cationic antimicrobial peptide (CAMP) resistance, envelope protein folding and degrading factors DegP and DsbA	Only formula	-0.42913	0.00127186
M00742	3	module	Aminoglycoside resistance, protease FtsH	Only formula	-0.209331	0.00962815
M00747	3	module	Bacitracin transport system	Only formula	-1.20682	0.000481547
M00764	3	module	PTS system, fructoselysine/glucoselysine-specific II component	Only formula	-0.894811	2.52614e-05
M00804	3	module	Complete nitrification, comammox, ammonia => nitrite => nitrate	Only formula	-0.501495	0.00836485
M00809	3	module	PTS system, glucose-specific II component	Only formula	-0.510329	0.00125834
M00816	3	module	NisK-NisR (lantibiotic biosynthesis) two-component regulatory system	Only formula	-0.372022	0.00707747
M00820	3	module	SagS-HptB-HsbR (swarming activity and biofilm formation) two-component regulatory system	Only formula	-0.301887	0.00722429
M00051	4	module	Uridine monophosphate biosynthesis, glutamine (+ PRPP) => UMP	Only breast milk	0.033848	0.00724329
M00086	4	module	beta-Oxidation, acyl-CoA synthesis	Only breast milk	0.342601	0.00456926
M00258	4	module	Putative ABC transport system	Only breast milk	0.190629	0.00724329
M00706	4	module	Multidrug resistance, EfrAB transporter	Only formula	-0.55768	0.00456926
ko00120	3	pathway	Primary bile acid biosynthesis	Only breast milk	0.227027	0.00217095
ko00311	3	pathway	Penicillin and cephalosporin biosynthesis	Only breast milk	0.304631	0.00552802
ko00511	3	pathway	Other glycan degradation	Only breast milk	0.203906	0.00103738
ko00523	3	pathway	Polyketide sugar unit biosynthesis	Only breast milk	0.133128	0.00601906
ko00981	3	pathway	Insect hormone biosynthesis	Only breast milk	0.205716	0.00906493
ko03010	3	pathway	Ribosome	Only breast milk	0.0156916	0.00917124
ko03050	3	pathway	Proteasome	Only breast milk	0.618144	2.52614e-05
ko04922	3	pathway	Glucagon signaling pathway	Only breast milk	0.0417802	0.00748913
ko00010	3	pathway	Glycolysis / Gluconeogenesis	Only formula	-0.0912089	0.00601906
ko00030	3	pathway	Pentose phosphate pathway	Only formula	-0.10197	0.00695119
ko00040	3	pathway	Pentose and glucuronate interconversions	Only formula	-0.145045	0.00896101
ko00051	3	pathway	Fructose and mannose metabolism	Only formula	-0.210813	0.00233979
ko00053	3	pathway	Ascorbate and aldarate metabolism	Only formula	-0.216801	0.00836485
ko00072	3	pathway	Synthesis and degradation of ketone bodies	Only formula	-0.440289	0.000481547
ko00280	3	pathway	Valine, leucine and isoleucine degradation	Only formula	-0.140462	0.00951469
ko00310	3	pathway	Lysine degradation	Only formula	-0.352798	0.00275545
ko00330	3	pathway	Arginine and proline metabolism	Only formula	-0.150207	0.00811899
ko00361	3	pathway	Chlorocyclohexane and chlorobenzene degradation	Only formula	-0.512387	0.00197681
ko00362	3	pathway	Benzoate degradation	Only formula	-0.434937	0.00197681
ko00380	3	pathway	Tryptophan metabolism	Only formula	-0.30485	0.00552802
ko00410	3	pathway	beta-Alanine metabolism	Only formula	-0.301269	0.00223786
ko00472	3	pathway	D-Arginine and D-ornithine metabolism	Only formula	-0.296464	0.00440098
ko00473	3	pathway	D-Alanine metabolism	Only formula	-0.0945072	0.0019276
ko00561	3	pathway	Glycerolipid metabolism	Only formula	-0.150889	0.000591164
ko00620	3	pathway	Pyruvate metabolism	Only formula	-0.140073	0.00217095
ko00622	3	pathway	Xylene degradation	Only formula	-0.499461	0.00576615
ko00627	3	pathway	Aminobenzoate degradation	Only formula	-0.333879	0.00372218
ko00633	3	pathway	Nitrotoluene degradation	Only formula	-0.493433	0.000481547
ko00640	3	pathway	Propanoate metabolism	Only formula	-0.14691	0.00735231
ko00643	3	pathway	Styrene degradation	Only formula	-0.444466	0.000934409
ko00650	3	pathway	Butanoate metabolism	Only formula	-0.194339	0.00557008
ko00680	3	pathway	Methane metabolism	Only formula	-0.136087	0.00326071
ko00710	3	pathway	Carbon fixation in photosynthetic organisms	Only formula	-0.101417	0.00230496
ko00720	3	pathway	Carbon fixation pathways in prokaryotes	Only formula	-0.100921	0.00586706
ko00780	3	pathway	Biotin metabolism	Only formula	-0.151356	0.00629043
ko00860	3	pathway	Porphyrin and chlorophyll metabolism	Only formula	-0.23505	0.00171914
ko00910	3	pathway	Nitrogen metabolism	Only formula	-0.152342	0.00722429
ko00920	3	pathway	Sulfur metabolism	Only formula	-0.272109	0.00665152
ko00930	3	pathway	Caprolactam degradation	Only formula	-0.593088	0.00663351
ko00970	3	pathway	Aminoacyl-tRNA biosynthesis	Only formula	-0.0166556	0.0031466
ko01120	3	pathway	Microbial metabolism in diverse environments	Only formula	-0.13973	0.00601906
ko01200	3	pathway	Carbon metabolism	Only formula	-0.111109	0.00223786
ko01502	3	pathway	Vancomycin resistance	Only formula	-0.0859615	0.00113715
ko02020	3	pathway	Two-component system	Only formula	-0.294026	0.00447655
ko02040	3	pathway	Flagellar assembly	Only formula	-0.474058	0.00735231
ko02060	3	pathway	Phosphotransferase system (PTS)	Only formula	-0.311862	0.0016989
ko03450	3	pathway	Non-homologous end-joining	Only formula	-0.707277	0.00969176
ko04122	3	pathway	Sulfur relay system	Only formula	-0.228936	0.00362217
ko04212	3	pathway	Longevity regulating pathway - worm	Only formula	-0.0500958	0.00968203
ko04213	3	pathway	Longevity regulating pathway - multiple species	Only formula	-0.155242	0.00722429
ko00120	4	pathway	Primary bile acid biosynthesis	Only breast milk	0.264132	0.00724329
ko03050	4	pathway	Proteasome	Only breast milk	0.435066	0.00724329

## Sheet: Supp. Table 3
Supplementary Table 3. Differentially abundant modules and pathways between exclusively breast fed and exclusively formula fed healthy infants.
ID	Month	Type	Description	Enriched in	Log fold change	FDR
M00034	4	module	Methionine salvage pathway	Only formula	-0.107989	0.024918
M00086	4	module	beta-Oxidation, acyl-CoA synthesis	Only breast milk	0.212393	0.0286522
M00097	4	module	beta-Carotene biosynthesis, GGAP => beta-carotene	Only formula	0.68836	0.00549149
M00149	4	module	Succinate dehydrogenase, prokaryotes	Only breast milk	0.162506	0.0286522
M00165	4	module	Reductive pentose phosphate cycle (Calvin cycle)	Only formula	-0.0830087	0.0286522
M00167	4	module	Reductive pentose phosphate cycle, glyceraldehyde-3P => ribulose-5P	Only formula	-0.0997162	0.0415639
M00168	4	module	CAM (Crassulacean acid metabolism), dark	Only breast milk	0.109773	0.0286522
M00189	4	module	Molybdate transport system	Only formula	-0.217978	0.045177
M00190	4	module	Iron(III) transport system	Only formula	-0.374914	0.0262276
M00245	4	module	Cobalt/nickel transport system	Only formula	-0.481946	0.0257574
M00246	4	module	Nickel transport system	Only formula	-0.592359	0.0286522
M00247	4	module	Putative ABC transport system	Only formula	-0.385517	0.0322059
M00253	4	module	Sodium transport system	Only formula	0.385067	0.0338589
M00266	4	module	PTS system, maltose/glucose-specific II component	Only formula	-0.272613	0.0289033
M00268	4	module	PTS system, alpha-glucoside-specific II component	Only formula	-0.377657	0.00969366
M00269	4	module	PTS system, sucrose-specific II component	Only formula	-0.666169	0.0158101
M00270	4	module	PTS system, trehalose-specific II component	Only formula	-0.259864	0.0415639
M00273	4	module	PTS system, fructose-specific II component	Only formula	-0.372488	0.0242192
M00274	4	module	PTS system, mannitol-specific II component	Only formula	-0.360623	0.0421314
M00275	4	module	PTS system, cellobiose-specific II component	Only formula	-0.420165	0.0234787
M00276	4	module	PTS system, mannose-specific II component	Only formula	-0.448209	0.0289033
M00277	4	module	PTS system, N-acetylgalactosamine-specific II component	Only formula	-0.44795	0.00691014
M00280	4	module	PTS system, glucitol/sorbitol-specific II component	Only formula	-0.449432	0.0239061
M00287	4	module	PTS system, galactosamine-specific II component	Only formula	-0.313744	0.044374
M00302	4	module	2-Aminoethylphosphonate transport system	Only formula	-0.0494995	0.0234787
M00330	4	module	Adhesin protein transport system	Only formula	-0.44448	0.0325619
M00333	4	module	Type IV secretion system	Only formula	-0.841566	0.0239061
M00344	4	module	Formaldehyde assimilation, xylulose monophosphate pathway	Only formula	-0.16062	0.0286522
M00361	4	module	Nucleotide sugar biosynthesis, eukaryotes	Only breast milk	0.12698	0.0286522
M00422	4	module	Acetyl-CoA pathway, CO2 => acetyl-CoA	Only formula	1.03465	0.0286522
M00423	4	module	Molybdate/tungstate transport system	Only formula	1.93321	0.0239061
M00433	4	module	Lysine biosynthesis, 2-oxoglutarate => 2-oxoadipate	Only formula	-0.150419	0.0334334
M00438	4	module	Nitrate/nitrite transport system	Only formula	0.93224	0.0129705
M00454	4	module	KdpD-KdpE (potassium transport) two-component regulatory system	Only formula	-0.189514	0.0312692
M00457	4	module	TctE-TctD (tricarboxylic acid transport) two-component regulatory system	Only formula	-0.225311	0.0286522
M00469	4	module	BceS-BceR (bacitracin transport) two-component regulatory system	Only formula	-1.57155	3.34448e-05
M00479	4	module	DesK-DesR (membrane lipid fluidity regulation) two-component regulatory system	Only breast milk	1.33614	0.048833
M00485	4	module	KinABCDE-Spo0FA (sporulation control) two-component regulatory system	Only formula	0.150489	0.0286522
M00489	4	module	DctS-DctR (C4-dicarboxylate transport) two-component regulatory system	Only formula	-0.400727	0.00969366
M00506	4	module	CheA-CheYBV (chemotaxis) two-component regulatory system	Only formula	-0.468789	0.0421314
M00517	4	module	RpfC-RpfG (cell-to-cell signaling) two-component regulatory system	Only formula	-0.018017	0.0286522
M00546	4	module	Purine degradation, xanthine => urea	Only formula	-0.546843	0.0234787
M00566	4	module	Dipeptide transport system, Firmicutes	Only formula	0.123675	0.0257574
M00589	4	module	Putative lysine transport system	Only formula	-0.525361	0.0415639
M00590	4	module	Erythritol transport system	Only formula	0.873523	0.0421314
M00592	4	module	Inositol transport system	Only formula	0.121069	0.00217355
M00608	4	module	2-Oxocarboxylic acid chain extension, 2-oxoglutarate => 2-oxoadipate => 2-oxopimelate => 2-oxosuberate	Only formula	-0.20318	0.0286522
M00610	4	module	PTS system, D-glucosaminate-specific II component	Only formula	-0.772275	0.0239061
M00652	4	module	Vancomycin resistance, D-Ala-D-Ser type	Only formula	-0.970543	0.00549149
M00655	4	module	AdeS-AdeR two-component regulatory system	Only formula	-0.505427	0.0415639
M00657	4	module	VanS-VanR (VanE type vancomycin resistance) two-component regulatory system	Only formula	-0.896894	0.00549149
M00729	4	module	Fluoroquinolone resistance, gyrase-protecting protein Qnr	Only formula	-0.116194	0.0325619
M00742	4	module	Aminoglycoside resistance, protease FtsH	Only formula	-0.0980434	0.0286522
M00764	4	module	PTS system, fructoselysine/glucoselysine-specific II component	Only formula	-0.863247	0.0286522
M00765	4	module	Multidrug resistance, efflux pump Bmr	Only formula	-0.300528	0.0107948
M00818	4	module	FusK-FusR (virulence regulation) two-component regulatory system	Only formula	1.01015	0.024918
ko00072	4	pathway	Synthesis and degradation of ketone bodies	Only formula	-0.316045	0.0286522
ko00330	4	pathway	Arginine and proline metabolism	Only formula	-0.0584704	0.0334334
ko00350	4	pathway	Tyrosine metabolism	Only formula	-0.120887	0.0384516
ko00361	4	pathway	Chlorocyclohexane and chlorobenzene degradation	Only formula	0.144186	0.0286522
ko00362	4	pathway	Benzoate degradation	Only formula	-0.273778	0.0239061
ko00561	4	pathway	Glycerolipid metabolism	Only formula	-0.147159	0.00822171
ko00627	4	pathway	Aminobenzoate degradation	Only formula	-0.320662	0.0350462
ko00785	4	pathway	Lipoic acid metabolism	Only breast milk	0.0956056	0.04298
ko00906	4	pathway	Carotenoid biosynthesis	Only formula	0.428063	0.0129705
ko00910	4	pathway	Nitrogen metabolism	Only formula	-0.0478835	0.0372783
ko00930	4	pathway	Caprolactam degradation	Only formula	-0.162551	0.0286522
ko01120	4	pathway	Microbial metabolism in diverse environments	Only formula	-0.0646359	0.00668762
ko02020	4	pathway	Two-component system	Only formula	-0.130125	0.045177
ko02060	4	pathway	Phosphotransferase system (PTS)	Only formula	-0.276905	0.0107948

## Sheet: Supp. Table 4
Supplementary Table 4. Differentially abundant modules and pathways between CF infants on antibiotics and off antibiotics.
ID	Month	Type	Description	Enriched in	Log fold change	FDR
M00012	8	module	Glyoxylate cycle	No antibiotics during	-0.169677	0.00608004
M00013	8	module	Malonate semialdehyde pathway, propanoyl-CoA => acetyl-CoA	No antibiotics during	-0.647673	0.00544666
M00022	8	module	Shikimate pathway, phosphoenolpyruvate + erythrose-4P => chorismate	No antibiotics during	-0.0423179	0.0078592
M00027	8	module	GABA (gamma-Aminobutyrate) shunt	No antibiotics during	-0.486481	0.00104419
M00028	8	module	Ornithine biosynthesis, glutamate => ornithine	No antibiotics during	-0.0637541	0.00544666
M00029	8	module	Urea cycle	No antibiotics during	-0.0547642	0.00945835
M00032	8	module	Lysine degradation, lysine => saccharopine => acetoacetyl-CoA	No antibiotics during	-0.361643	0.00927191
M00040	8	module	Tyrosine biosynthesis, prephanate => pretyrosine => tyrosine	No antibiotics during	-0.454401	0.0014182
M00044	8	module	Tyrosine degradation, tyrosine => homogentisate	No antibiotics during	-0.631268	0.00362303
M00080	8	module	Lipopolysaccharide biosynthesis, inner core => outer core => O-antigen	No antibiotics during	-0.4223	0.00272527
M00117	8	module	Ubiquinone biosynthesis, prokaryotes, chorismate => ubiquinone	No antibiotics during	-0.504381	0.000988851
M00120	8	module	Coenzyme A biosynthesis, pantothenate => CoA	No antibiotics during	-0.0449277	0.00588946
M00121	8	module	Heme biosynthesis, glutamate => protoheme/siroheme	No antibiotics during	-0.15083	0.00915415
M00136	8	module	GABA biosynthesis, prokaryotes, putrescine => GABA	No antibiotics during	-0.474143	0.00234467
M00150	8	module	Fumarate reductase, prokaryotes	No antibiotics during	-0.491435	0.00290335
M00166	8	module	Reductive pentose phosphate cycle, ribulose-5P => glyceraldehyde-3P	No antibiotics during	-0.0850199	0.0080629
M00185	8	module	Sulfate transport system	No antibiotics during	-0.483392	0.0012514
M00191	8	module	Thiamine transport system	No antibiotics during	-0.583109	0.00128035
M00192	8	module	Putative thiamine transport system	No antibiotics during	-0.583234	0.00078693
M00204	8	module	Trehalose/maltose transport system	No antibiotics during	-0.518604	0.00518789
M00213	8	module	L-Arabinose transport system	No antibiotics during	-0.587348	0.00177555
M00215	8	module	D-Xylose transport system	No antibiotics during	-0.545464	0.00354793
M00225	8	module	Lysine/arginine/ornithine transport system	No antibiotics during	-0.587193	0.00078693
M00226	8	module	Histidine transport system	No antibiotics during	-0.591927	0.00078693
M00227	8	module	Glutamine transport system	No antibiotics during	-0.759205	0.00078693
M00229	8	module	Arginine transport system	No antibiotics during	-0.514368	0.00128035
M00230	8	module	Glutamate/aspartate transport system	No antibiotics during	-0.745238	0.00078693
M00232	8	module	General L-amino acid transport system	No antibiotics during	-0.830388	0.00107836
M00235	8	module	Arginine/ornithine transport system	No antibiotics during	-0.364847	0.00234467
M00241	8	module	Vitamin B12 transport system	No antibiotics during	-0.636401	0.00078693
M00259	8	module	Heme transport system	No antibiotics during	-0.615931	0.00250383
M00260	8	module	DNA polymerase III complex, bacteria	No antibiotics during	-0.0463373	0.00551024
M00268	8	module	PTS system, alpha-glucoside-specific II component	No antibiotics during	-0.192082	0.00939121
M00272	8	module	PTS system, beta-glucoside (arbutin/salicin/cellobiose)-specific II component	No antibiotics during	-0.243856	0.00644266
M00278	8	module	PTS system, sorbose-specific II component	No antibiotics during	-0.749351	0.00228654
M00287	8	module	PTS system, galactosamine-specific II component	No antibiotics during	-0.460036	0.007241
M00300	8	module	Putrescine transport system	No antibiotics during	-0.723451	0.00078693
M00303	8	module	PTS system, N-acetylmuramic acid-specific II component	No antibiotics during	-0.303204	0.00600767
M00306	8	module	PTS system, fructose-specific II-like component	No antibiotics during	-0.510878	0.00711072
M00317	8	module	Manganese/iron transport system	No antibiotics during	-0.691606	0.00568652
M00324	8	module	Dipeptide transport system	No antibiotics during	-0.572922	0.00187067
M00331	8	module	Type II general secretion pathway	No antibiotics during	-0.566118	0.000891875
M00332	8	module	Type III secretion system	No antibiotics during	-0.872801	0.00428365
M00334	8	module	Type VI secretion system	No antibiotics during	-0.781652	0.00078693
M00335	8	module	Sec (secretion) system	No antibiotics during	-0.0624494	0.00128853
M00336	8	module	Twin-arginine translocation (Tat) system	No antibiotics during	-0.252337	0.00859652
M00339	8	module	RaxAB-RaxC type I secretion system	No antibiotics during	-0.276915	0.00652215
M00348	8	module	Glutathione transport system	No antibiotics during	-0.383652	0.0078592
M00349	8	module	Microcin C transport system	No antibiotics during	-0.607894	0.000865619
M00367	8	module	C10-C20 isoprenoid biosynthesis, non-plant eukaryotes	No antibiotics during	-0.328867	0.00472115
M00417	8	module	Cytochrome o ubiquinol oxidase	No antibiotics during	-0.712176	0.00078693
M00435	8	module	Taurine transport system	No antibiotics during	-0.377554	0.00354793
M00438	8	module	Nitrate/nitrite transport system	No antibiotics during	-1.06909	0.0039873
M00440	8	module	Nickel transport system	No antibiotics during	-0.495738	0.00733202
M00442	8	module	Putative hydroxymethylpyrimidine transport system	No antibiotics during	-0.49086	0.00232658
M00444	8	module	PhoQ-PhoP (magnesium transport) two-component regulatory system	No antibiotics during	-0.592256	0.00078693
M00445	8	module	EnvZ-OmpR (osmotic stress response) two-component regulatory system	No antibiotics during	-0.759954	0.00078693
M00446	8	module	RstB-RstA two-component regulatory system	No antibiotics during	-0.549153	0.00078693
M00447	8	module	CpxA-CpxR (envelope stress response) two-component regulatory system	No antibiotics during	-0.504542	0.00228654
M00449	8	module	CreC-CreB (phosphate regulation) two-component regulatory system	No antibiotics during	-0.675851	0.00078693
M00450	8	module	BaeS-BaeR (envelope stress response) two-component regulatory system	No antibiotics during	-0.635144	0.00078693
M00451	8	module	BasS-BasR (antimicrobial peptide resistance) two-component regulatory system	No antibiotics during	-0.60622	0.00078693
M00452	8	module	CusS-CusR (copper tolerance) two-component regulatory system	No antibiotics during	-0.696008	0.00078693
M00453	8	module	QseC-QseB (quorum sensing) two-component regulatory system	No antibiotics during	-0.579012	0.00129706
M00455	8	module	TorS-TorR (TMAO respiration) two-component regulatory system	No antibiotics during	-0.692047	0.00128035
M00456	8	module	ArcB-ArcA (anoxic redox control) two-component regulatory system	No antibiotics during	-0.516858	0.00128035
M00457	8	module	TctE-TctD (tricarboxylic acid transport) two-component regulatory system	No antibiotics during	-0.343767	0.00748985
M00471	8	module	NarX-NarL (nitrate respiration) two-component regulatory system	No antibiotics during	-0.606549	0.00078693
M00472	8	module	NarQ-NarP (nitrate respiration) two-component regulatory system	No antibiotics during	-0.433044	0.00477961
M00473	8	module	UhpB-UhpA (hexose phosphates uptake) two-component regulatory system	No antibiotics during	-0.618104	0.00078693
M00474	8	module	RcsC-RcsD-RcsB (capsule synthesis) two-component regulatory system	No antibiotics during	-0.661955	0.00078693
M00475	8	module	BarA-UvrY (central carbon metabolism) two-component regulatory system	No antibiotics during	-0.675601	0.00078693
M00477	8	module	EvgS-EvgA (acid and drug tolerance) two-component regulatory system	No antibiotics during	-0.49828	0.00215692
M00486	8	module	CitA-CitB (citrate fermentation) two-component regulatory system	No antibiotics during	-0.549605	0.000805324
M00488	8	module	DcuS-DcuR (C4-dicarboxylate metabolism) two-component regulatory system	No antibiotics during	-0.537167	0.000988851
M00497	8	module	GlnL-GlnG (nitrogen regulation) two-component regulatory system	No antibiotics during	-0.682511	0.00078693
M00502	8	module	GlrK-GlrR (amino sugar metabolism) two-component regulatory system	No antibiotics during	-0.737107	0.00078693
M00503	8	module	PgtB-PgtA (phosphoglycerate transport) two-component regulatory system	No antibiotics during	-0.551658	0.00215692
M00529	8	module	Denitrification, nitrate => nitrogen	No antibiotics during	-0.32898	0.00588946
M00530	8	module	Dissimilatory nitrate reduction, nitrate => ammonia	No antibiotics during	-0.442598	0.00264037
M00533	8	module	Homoprotocatechuate degradation, homoprotocatechuate => 2-oxohept-3-enedioate	No antibiotics during	-0.686359	0.00228654
M00542	8	module	EHEC/EPEC pathogenicity signature, T3SS and effectors	No antibiotics during	-0.926796	0.00544666
M00546	8	module	Purine degradation, xanthine => urea	No antibiotics during	-0.385011	0.00630351
M00551	8	module	Benzoate degradation, benzoate => catechol / methylbenzoate => methylcatechol	No antibiotics during	-0.669497	0.00376457
M00552	8	module	D-galactonate degradation, De Ley-Doudoroff pathway, D-galactonate => glycerate-3P	No antibiotics during	-0.177737	0.00232658
M00555	8	module	Betaine biosynthesis, choline => betaine	No antibiotics during	-0.82737	0.00078693
M00568	8	module	Catechol ortho-cleavage, catechol => 3-oxoadipate	No antibiotics during	-0.701809	0.00137614
M00615	8	module	Nitrate assimilation	No antibiotics during	-0.32753	0.00411534
M00645	8	module	Multidrug resistance, efflux pump SmeABC	No antibiotics during	-0.700207	0.00078693
M00647	8	module	Multidrug resistance, efflux pump AcrAB-TolC/SmeDEF	No antibiotics during	-0.255743	0.00993982
M00648	8	module	Multidrug resistance, efflux pump MdtABC	No antibiotics during	-0.57827	0.00228654
M00660	8	module	Xanthomonas spp. pathogenicity signature, T3SS and effectors	No antibiotics during	-0.855082	0.00638869
M00696	8	module	Multidrug resistance, efflux pump AcrEF-TolC	No antibiotics during	-0.407259	0.00524694
M00697	8	module	Multidrug resistance, efflux pump MdtEF-TolC	No antibiotics during	-0.376018	0.00719954
M00701	8	module	Multidrug resistance, efflux pump EmrAB	No antibiotics during	-0.367841	0.00765884
M00707	8	module	Multidrug resistance, MdlAB/SmdAB transporter	No antibiotics during	-0.283239	0.00526156
M00709	8	module	Macrolide resistance, MacAB-TolC transporter	No antibiotics during	-0.429115	0.0039873
M00711	8	module	Multidrug resistance, efflux pump MdtIJ	No antibiotics during	-0.547966	0.00078693
M00713	8	module	Fluoroquinolone resistance, efflux pump LfrA	No antibiotics during	-0.527776	0.0075635
M00714	8	module	Multidrug resistance, efflux pump QacA	No antibiotics during	-0.55154	0.00685146
M00721	8	module	Cationic antimicrobial peptide (CAMP) resistance, arnBCADTEF operon	No antibiotics during	-0.721161	0.00078693
M00722	8	module	Cationic antimicrobial peptide (CAMP) resistance, ethanolaminephosphotransferase EptA	No antibiotics during	-0.678828	0.000867491
M00723	8	module	Cationic antimicrobial peptide (CAMP) resistance, ethanolaminephosphotransferase EptB	No antibiotics during	-0.59637	0.00078693
M00724	8	module	Cationic antimicrobial peptide (CAMP) resistance, palmitoyl transferase PagP	No antibiotics during	-0.60246	0.00078693
M00728	8	module	Cationic antimicrobial peptide (CAMP) resistance, envelope protein folding and degrading factors DegP and DsbA	No antibiotics during	-0.291443	0.0075635
M00739	8	module	Cationic peptide transport system	No antibiotics during	-0.594236	0.00176212
M00742	8	module	Aminoglycoside resistance, protease FtsH	No antibiotics during	-0.184916	0.00796037
M00743	8	module	Aminoglycoside resistance, protease HtpX	No antibiotics during	-0.164523	0.0078592
M00744	8	module	Cationic antimicrobial peptide (CAMP) resistance, protease PgtE	No antibiotics during	-0.596785	0.00078693
M00745	8	module	Imipenem resistance, repression of porin OprD	No antibiotics during	-0.766061	0.00078693
M00746	8	module	Multidrug resistance, repression of porin OmpF	No antibiotics during	-0.535519	0.00107317
M00761	8	module	Undecaprenylphosphate alpha-L-Ara4N biosynthesis, UDP-GlcA => undecaprenyl phosphate alpha-L-Ara4N	No antibiotics during	-0.63414	0.00078693
M00767	8	module	Multidrug resistance, efflux pump OqxAB	No antibiotics during	-0.596707	0.00078693
M00769	8	module	Multidrug resistance, efflux pump MexPQ-OpmE	No antibiotics during	-0.615095	0.00176212
M00804	8	module	Complete nitrification, comammox, ammonia => nitrite => nitrate	No antibiotics during	-0.360885	0.00326017
ko00071	8	pathway	Fatty acid degradation	No antibiotics during	-0.143021	0.00600767
ko00130	8	pathway	Ubiquinone and other terpenoid-quinone biosynthesis	No antibiotics during	-0.299982	0.00340076
ko00220	8	pathway	Arginine biosynthesis	No antibiotics during	-0.0641544	0.0043835
ko00230	8	pathway	Purine metabolism	No antibiotics during	-0.0640498	0.00232658
ko00240	8	pathway	Pyrimidine metabolism	No antibiotics during	-0.0550877	0.00588946
ko00260	8	pathway	Glycine, serine and threonine metabolism	No antibiotics during	-0.0666372	0.00945835
ko00270	8	pathway	Cysteine and methionine metabolism	No antibiotics during	-0.0616218	0.00452384
ko00280	8	pathway	Valine, leucine and isoleucine degradation	No antibiotics during	-0.101372	0.00837882
ko00281	8	pathway	Geraniol degradation	No antibiotics during	-0.676854	0.00104419
ko00330	8	pathway	Arginine and proline metabolism	No antibiotics during	-0.145794	0.00228654
ko00350	8	pathway	Tyrosine metabolism	No antibiotics during	-0.19152	0.00078693
ko00360	8	pathway	Phenylalanine metabolism	No antibiotics during	-0.142814	0.00765884
ko00361	8	pathway	Chlorocyclohexane and chlorobenzene degradation	No antibiotics during	-0.352625	0.00681506
ko00362	8	pathway	Benzoate degradation	No antibiotics during	-0.304701	0.00228654
ko00364	8	pathway	Fluorobenzoate degradation	No antibiotics during	-0.831077	0.00078693
ko00380	8	pathway	Tryptophan metabolism	No antibiotics during	-0.332892	0.00215692
ko00400	8	pathway	Phenylalanine, tyrosine and tryptophan biosynthesis	No antibiotics during	-0.0388449	0.00765884
ko00401	8	pathway	Novobiocin biosynthesis	No antibiotics during	-0.0746525	0.0039873
ko00410	8	pathway	beta-Alanine metabolism	No antibiotics during	-0.243494	0.00232658
ko00430	8	pathway	Taurine and hypotaurine metabolism	No antibiotics during	-0.0785267	0.00765884
ko00450	8	pathway	Selenocompound metabolism	No antibiotics during	-0.077612	0.0061072
ko00480	8	pathway	Glutathione metabolism	No antibiotics during	-0.160438	0.00837882
ko00562	8	pathway	Inositol phosphate metabolism	No antibiotics during	-0.100927	0.00477462
ko00564	8	pathway	Glycerophospholipid metabolism	No antibiotics during	-0.13615	0.00832164
ko00592	8	pathway	alpha-Linolenic acid metabolism	No antibiotics during	-0.523091	0.00137614
ko00623	8	pathway	Toluene degradation	No antibiotics during	-0.690827	0.00078693
ko00624	8	pathway	Polycyclic aromatic hydrocarbon degradation	No antibiotics during	-0.490498	0.00772126
ko00627	8	pathway	Aminobenzoate degradation	No antibiotics during	-0.320605	0.00078693
ko00633	8	pathway	Nitrotoluene degradation	No antibiotics during	-0.314416	0.00595913
ko00640	8	pathway	Propanoate metabolism	No antibiotics during	-0.133936	0.00673192
ko00642	8	pathway	Ethylbenzene degradation	No antibiotics during	-0.558436	0.00227181
ko00650	8	pathway	Butanoate metabolism	No antibiotics during	-0.150704	0.00711072
ko00660	8	pathway	C5-Branched dibasic acid metabolism	No antibiotics during	-0.124949	0.00078693
ko00760	8	pathway	Nicotinate and nicotinamide metabolism	No antibiotics during	-0.0808519	0.00870754
ko00770	8	pathway	Pantothenate and CoA biosynthesis	No antibiotics during	-0.0828029	0.00466851
ko00790	8	pathway	Folate biosynthesis	No antibiotics during	-0.119792	0.0075635
ko00903	8	pathway	Limonene and pinene degradation	No antibiotics during	-0.217673	0.00228654
ko00910	8	pathway	Nitrogen metabolism	No antibiotics during	-0.130045	0.00848695
ko00920	8	pathway	Sulfur metabolism	No antibiotics during	-0.263817	0.00340076
ko00930	8	pathway	Caprolactam degradation	No antibiotics during	-0.567321	0.00078693
ko00960	8	pathway	Tropane, piperidine and pyridine alkaloid biosynthesis	No antibiotics during	-0.182849	0.000867491
ko00965	8	pathway	Betalain biosynthesis	No antibiotics during	-0.520032	0.000915525
ko00980	8	pathway	Metabolism of xenobiotics by cytochrome P450	No antibiotics during	-0.408413	0.000824945
ko00982	8	pathway	Drug metabolism - cytochrome P450	No antibiotics during	-0.443206	0.00078693
ko01040	8	pathway	Biosynthesis of unsaturated fatty acids	No antibiotics during	-0.125439	0.00526156
ko01053	8	pathway	Biosynthesis of siderophore group nonribosomal peptides	No antibiotics during	-0.607158	0.00116175
ko01100	8	pathway	Metabolic pathways	No antibiotics during	-0.0766033	0.00644266
ko01110	8	pathway	Biosynthesis of secondary metabolites	No antibiotics during	-0.0717811	0.00644266
ko01120	8	pathway	Microbial metabolism in diverse environments	No antibiotics during	-0.117628	0.00638014
ko01210	8	pathway	2-Oxocarboxylic acid metabolism	No antibiotics during	-0.0413375	0.007241
ko01503	8	pathway	Cationic antimicrobial peptide (CAMP) resistance	No antibiotics during	-0.322411	0.00326017
ko02020	8	pathway	Two-component system	No antibiotics during	-0.275956	0.00228654
ko02024	8	pathway	Quorum sensing	No antibiotics during	-0.0754422	0.00707154
ko02025	8	pathway	Biofilm formation - Pseudomonas aeruginosa	No antibiotics during	-0.321817	0.000889916
ko02026	8	pathway	Biofilm formation - Escherichia coli	No antibiotics during	-0.336922	0.00197077
ko02040	8	pathway	Flagellar assembly	No antibiotics during	-0.475062	0.00772126
ko03030	8	pathway	DNA replication	No antibiotics during	-0.0430471	0.00685146
ko03060	8	pathway	Protein export	No antibiotics during	-0.059483	0.0059827
ko03070	8	pathway	Bacterial secretion system	No antibiotics during	-0.281011	0.00078693
ko03430	8	pathway	Mismatch repair	No antibiotics during	-0.0578437	0.0059827
ko03440	8	pathway	Homologous recombination	No antibiotics during	-0.0442616	0.0061072
ko04122	8	pathway	Sulfur relay system	No antibiotics during	-0.221108	0.0028129
ko05111	8	pathway	Biofilm formation - Vibrio cholerae	No antibiotics during	-0.313158	0.00326017

## Sheet: Supp. Table 5
Supplementary Table 5. FishTaco-estimated contributions of taxonomic drivers to functional shifts for within-CF dietary and antibiotics usage comparisons.
Comparison	ID	Type	Description	Function enriched in	Taxon	Taxon enriched in	Contribution
Exclusively breast fed vs. exclusively formula fed	M00003	module	Gluconeogenesis, oxaloacetate => fructose-6P	Only formula	k__Bacteria|p__Actinobacteria|c__Actinobacteria|o__Actinomycetales|f__Corynebacteriaceae|g__Corynebacterium	Only breast milk	0.000598506
Exclusively breast fed vs. exclusively formula fed	M00003	module	Gluconeogenesis, oxaloacetate => fructose-6P	Only formula	k__Bacteria|p__Actinobacteria|c__Actinobacteria|o__Actinomycetales|f__Propionibacteriaceae|g__Propionibacteriaceae_unclassified	Only breast milk	0.0404739
Exclusively breast fed vs. exclusively formula fed	M00003	module	Gluconeogenesis, oxaloacetate => fructose-6P	Only formula	k__Bacteria|p__Actinobacteria|c__Actinobacteria|o__Actinomycetales|f__Propionibacteriaceae|g__Propionibacterium	Only breast milk	0.129427
Exclusively breast fed vs. exclusively formula fed	M00003	module	Gluconeogenesis, oxaloacetate => fructose-6P	Only formula	k__Bacteria|p__Actinobacteria|c__Actinobacteria|o__Bifidobacteriales|f__Bifidobacteriaceae|g__Bifidobacterium	Only breast milk	3.48944
Exclusively breast fed vs. exclusively formula fed	M00003	module	Gluconeogenesis, oxaloacetate => fructose-6P	Only formula	k__Bacteria|p__Actinobacteria|c__Actinobacteria|o__Coriobacteriales|f__Coriobacteriaceae|g__Collinsella	Only formula	0.0819953
Exclusively breast fed vs. exclusively formula fed	M00003	module	Gluconeogenesis, oxaloacetate => fructose-6P	Only formula	k__Bacteria|p__Actinobacteria|c__Actinobacteria|o__Coriobacteriales|f__Coriobacteriaceae|g__Eggerthella	Only formula	0.190923
Exclusively breast fed vs. exclusively formula fed	M00003	module	Gluconeogenesis, oxaloacetate => fructose-6P	Only formula	k__Bacteria|p__Bacteroidetes|c__Bacteroidia|o__Bacteroidales|f__Porphyromonadaceae|g__Coprobacter	Only breast milk	0.000523692
Exclusively breast fed vs. exclusively formula fed	M00003	module	Gluconeogenesis, oxaloacetate => fructose-6P	Only formula	k__Bacteria|p__Bacteroidetes|c__Bacteroidia|o__Bacteroidales|f__Porphyromonadaceae|g__Parabacteroides	Only breast milk	0.0691274
Exclusively breast fed vs. exclusively formula fed	M00003	module	Gluconeogenesis, oxaloacetate => fructose-6P	Only formula	k__Bacteria|p__Bacteroidetes|c__Bacteroidia|o__Bacteroidales|f__Rikenellaceae|g__Alistipes	Only formula	0.00254365
Exclusively breast fed vs. exclusively formula fed	M00003	module	Gluconeogenesis, oxaloacetate => fructose-6P	Only formula	k__Bacteria|p__Firmicutes|c__Bacilli|o__Bacillales|f__Bacillales_noname|g__Gemella	Only formula	0.000598506
Exclusively breast fed vs. exclusively formula fed	M00003	module	Gluconeogenesis, oxaloacetate => fructose-6P	Only formula	k__Bacteria|p__Firmicutes|c__Bacilli|o__Bacillales|f__Staphylococcaceae|g__Staphylococcus	Only breast milk	0.00463842
Exclusively breast fed vs. exclusively formula fed	M00003	module	Gluconeogenesis, oxaloacetate => fructose-6P	Only formula	k__Bacteria|p__Firmicutes|c__Bacilli|o__Lactobacillales|f__Lactobacillaceae|g__Lactobacillus	Only breast milk	0.00403991
Exclusively breast fed vs. exclusively formula fed	M00003	module	Gluconeogenesis, oxaloacetate => fructose-6P	Only formula	k__Bacteria|p__Firmicutes|c__Clostridia|o__Clostridiales|f__Eubacteriaceae|g__Eubacterium	Only formula	0.000374066
Exclusively breast fed vs. exclusively formula fed	M00003	module	Gluconeogenesis, oxaloacetate => fructose-6P	Only formula	k__Bacteria|p__Firmicutes|c__Clostridia|o__Clostridiales|f__Lachnospiraceae|g__Blautia	Only formula	0.0519204
Exclusively breast fed vs. exclusively formula fed	M00003	module	Gluconeogenesis, oxaloacetate => fructose-6P	Only formula	k__Bacteria|p__Firmicutes|c__Clostridia|o__Clostridiales|f__Peptostreptococcaceae|g__Peptostreptococcaceae_noname	Only formula	0.0566336
Exclusively breast fed vs. exclusively formula fed	M00003	module	Gluconeogenesis, oxaloacetate => fructose-6P	Only formula	k__Bacteria|p__Firmicutes|c__Erysipelotrichia|o__Erysipelotrichales|f__Erysipelotrichaceae|g__Erysipelotrichaceae_noname	Only formula	0.20035
Exclusively breast fed vs. exclusively formula fed	M00003	module	Gluconeogenesis, oxaloacetate => fructose-6P	Only formula	k__Bacteria|p__Firmicutes|c__Negativicutes|o__Selenomonadales|f__Acidaminococcaceae|g__Acidaminococcaceae_unclassified	Only breast milk	0.000822945
Exclusively breast fed vs. exclusively formula fed	M00003	module	Gluconeogenesis, oxaloacetate => fructose-6P	Only formula	k__Bacteria|p__Firmicutes|c__Negativicutes|o__Selenomonadales|f__Acidaminococcaceae|g__Acidaminococcus	Only breast milk	0.0698755
Exclusively breast fed vs. exclusively formula fed	M00003	module	Gluconeogenesis, oxaloacetate => fructose-6P	Only formula	k__Bacteria|p__Firmicutes|c__Negativicutes|o__Selenomonadales|f__Veillonellaceae|g__Anaeroglobus	Only breast milk	0.00246884
Exclusively breast fed vs. exclusively formula fed	M00003	module	Gluconeogenesis, oxaloacetate => fructose-6P	Only formula	k__Bacteria|p__Firmicutes|c__Negativicutes|o__Selenomonadales|f__Veillonellaceae|g__Dialister	Only breast milk	7.48132e-05
Exclusively breast fed vs. exclusively formula fed	M00003	module	Gluconeogenesis, oxaloacetate => fructose-6P	Only formula	k__Bacteria|p__Firmicutes|c__Negativicutes|o__Selenomonadales|f__Veillonellaceae|g__Megasphaera	Only formula	0.0206484
Exclusively breast fed vs. exclusively formula fed	M00003	module	Gluconeogenesis, oxaloacetate => fructose-6P	Only formula	k__Bacteria|p__Proteobacteria|c__Betaproteobacteria|o__Neisseriales|f__Neisseriaceae|g__Neisseria	Only breast milk	0.00022444
Exclusively breast fed vs. exclusively formula fed	M00003	module	Gluconeogenesis, oxaloacetate => fructose-6P	Only formula	k__Bacteria|p__Proteobacteria|c__Gammaproteobacteria|o__Enterobacteriales|f__Enterobacteriaceae|g__Citrobacter	Only formula	0.385438
Exclusively breast fed vs. exclusively formula fed	M00003	module	Gluconeogenesis, oxaloacetate => fructose-6P	Only formula	k__Bacteria|p__Proteobacteria|c__Gammaproteobacteria|o__Enterobacteriales|f__Enterobacteriaceae|g__Enterobacter	Only formula	0.0579054
Exclusively breast fed vs. exclusively formula fed	M00003	module	Gluconeogenesis, oxaloacetate => fructose-6P	Only formula	k__Bacteria|p__Proteobacteria|c__Gammaproteobacteria|o__Enterobacteriales|f__Enterobacteriaceae|g__Escherichia	Only formula	1.25305
Exclusively breast fed vs. exclusively formula fed	M00003	module	Gluconeogenesis, oxaloacetate => fructose-6P	Only formula	k__Bacteria|p__Proteobacteria|c__Gammaproteobacteria|o__Enterobacteriales|f__Enterobacteriaceae|g__Hafnia	Only formula	0.0245387
Exclusively breast fed vs. exclusively formula fed	M00003	module	Gluconeogenesis, oxaloacetate => fructose-6P	Only formula	k__Bacteria|p__Proteobacteria|c__Gammaproteobacteria|o__Enterobacteriales|f__Enterobacteriaceae|g__Klebsiella	Only formula	0.705788
Exclusively breast fed vs. exclusively formula fed	M00003	module	Gluconeogenesis, oxaloacetate => fructose-6P	Only formula	k__Bacteria|p__Proteobacteria|c__Gammaproteobacteria|o__Enterobacteriales|f__Enterobacteriaceae|g__Raoultella	Only breast milk	0.0157856
Exclusively breast fed vs. exclusively formula fed	M00003	module	Gluconeogenesis, oxaloacetate => fructose-6P	Only formula	k__Bacteria|p__Proteobacteria|c__Gammaproteobacteria|o__Enterobacteriales|f__Enterobacteriaceae|g__Shigella	Only breast milk	0.0333667
Exclusively breast fed vs. exclusively formula fed	M00003	module	Gluconeogenesis, oxaloacetate => fructose-6P	Only formula	k__Bacteria|p__Proteobacteria|c__Gammaproteobacteria|o__Pasteurellales|f__Pasteurellaceae|g__Haemophilus	Only breast milk	0.0980801
Exclusively breast fed vs. exclusively formula fed	M00003	module	Gluconeogenesis, oxaloacetate => fructose-6P	Only formula	k__Bacteria|p__Proteobacteria|c__Gammaproteobacteria|o__Pseudomonadales|f__Pseudomonadaceae|g__Pseudomonas	Only formula	0.00299253
Exclusively breast fed vs. exclusively formula fed	M00006	module	Pentose phosphate pathway, oxidative phase, glucose 6P => ribulose 5P	Only breast milk	k__Bacteria|p__Actinobacteria|c__Actinobacteria|o__Actinomycetales|f__Actinomycetaceae|g__Actinomyces	Only formula	0.0164589
Exclusively breast fed vs. exclusively formula fed	M00006	module	Pentose phosphate pathway, oxidative phase, glucose 6P => ribulose 5P	Only breast milk	k__Bacteria|p__Actinobacteria|c__Actinobacteria|o__Actinomycetales|f__Actinomycetaceae|g__Varibaculum	Only formula	0.00381547
Exclusively breast fed vs. exclusively formula fed	M00006	module	Pentose phosphate pathway, oxidative phase, glucose 6P => ribulose 5P	Only breast milk	k__Bacteria|p__Actinobacteria|c__Actinobacteria|o__Actinomycetales|f__Corynebacteriaceae|g__Corynebacterium	Only breast milk	0.000374066
Exclusively breast fed vs. exclusively formula fed	M00006	module	Pentose phosphate pathway, oxidative phase, glucose 6P => ribulose 5P	Only breast milk	k__Bacteria|p__Actinobacteria|c__Actinobacteria|o__Actinomycetales|f__Dermabacteraceae|g__Dermabacter	Only formula	0.00201996
Exclusively breast fed vs. exclusively formula fed	M00006	module	Pentose phosphate pathway, oxidative phase, glucose 6P => ribulose 5P	Only breast milk	k__Bacteria|p__Actinobacteria|c__Actinobacteria|o__Actinomycetales|f__Micrococcaceae|g__Kocuria	Only formula	7.48132e-05
Exclusively breast fed vs. exclusively formula fed	M00006	module	Pentose phosphate pathway, oxidative phase, glucose 6P => ribulose 5P	Only breast milk	k__Bacteria|p__Actinobacteria|c__Actinobacteria|o__Bifidobacteriales|f__Bifidobacteriaceae|g__Bifidobacterium	Only breast milk	3.6954
Exclusively breast fed vs. exclusively formula fed	M00006	module	Pentose phosphate pathway, oxidative phase, glucose 6P => ribulose 5P	Only breast milk	k__Bacteria|p__Actinobacteria|c__Actinobacteria|o__Coriobacteriales|f__Coriobacteriaceae|g__Atopobium	Only formula	0.000448879
Exclusively breast fed vs. exclusively formula fed	M00006	module	Pentose phosphate pathway, oxidative phase, glucose 6P => ribulose 5P	Only breast milk	k__Bacteria|p__Actinobacteria|c__Actinobacteria|o__Coriobacteriales|f__Coriobacteriaceae|g__Collinsella	Only formula	0.303368
Exclusively breast fed vs. exclusively formula fed	M00006	module	Pentose phosphate pathway, oxidative phase, glucose 6P => ribulose 5P	Only breast milk	k__Bacteria|p__Actinobacteria|c__Actinobacteria|o__Coriobacteriales|f__Coriobacteriaceae|g__Eggerthella	Only formula	0.091721
Exclusively breast fed vs. exclusively formula fed	M00006	module	Pentose phosphate pathway, oxidative phase, glucose 6P => ribulose 5P	Only breast milk	k__Bacteria|p__Actinobacteria|c__Actinobacteria|o__Coriobacteriales|f__Coriobacteriaceae|g__Gordonibacter	Only formula	0.00381547
Exclusively breast fed vs. exclusively formula fed	M00006	module	Pentose phosphate pathway, oxidative phase, glucose 6P => ribulose 5P	Only breast milk	k__Bacteria|p__Actinobacteria|c__Actinobacteria|o__Coriobacteriales|f__Coriobacteriaceae|g__Slackia	Only formula	0.00157108
Exclusively breast fed vs. exclusively formula fed	M00006	module	Pentose phosphate pathway, oxidative phase, glucose 6P => ribulose 5P	Only breast milk	k__Bacteria|p__Bacteroidetes|c__Bacteroidia|o__Bacteroidales|f__Bacteroidaceae|g__Bacteroides	Only breast milk	0.129427
Exclusively breast fed vs. exclusively formula fed	M00006	module	Pentose phosphate pathway, oxidative phase, glucose 6P => ribulose 5P	Only breast milk	k__Bacteria|p__Bacteroidetes|c__Bacteroidia|o__Bacteroidales|f__Porphyromonadaceae|g__Porphyromonas	Only formula	7.48132e-05
Exclusively breast fed vs. exclusively formula fed	M00006	module	Pentose phosphate pathway, oxidative phase, glucose 6P => ribulose 5P	Only breast milk	k__Bacteria|p__Bacteroidetes|c__Bacteroidia|o__Bacteroidales|f__Prevotellaceae|g__Prevotella	Only formula	0.00703244
Exclusively breast fed vs. exclusively formula fed	M00006	module	Pentose phosphate pathway, oxidative phase, glucose 6P => ribulose 5P	Only breast milk	k__Bacteria|p__Firmicutes|c__Bacilli|o__Bacillales|f__Bacillales_noname|g__Gemella	Only formula	0.000374066
Exclusively breast fed vs. exclusively formula fed	M00006	module	Pentose phosphate pathway, oxidative phase, glucose 6P => ribulose 5P	Only breast milk	k__Bacteria|p__Firmicutes|c__Bacilli|o__Lactobacillales|f__Aerococcaceae|g__Facklamia	Only formula	0.000598506
Exclusively breast fed vs. exclusively formula fed	M00006	module	Pentose phosphate pathway, oxidative phase, glucose 6P => ribulose 5P	Only breast milk	k__Bacteria|p__Firmicutes|c__Bacilli|o__Lactobacillales|f__Carnobacteriaceae|g__Dolosigranulum	Only formula	0.000448879
Exclusively breast fed vs. exclusively formula fed	M00006	module	Pentose phosphate pathway, oxidative phase, glucose 6P => ribulose 5P	Only breast milk	k__Bacteria|p__Firmicutes|c__Bacilli|o__Lactobacillales|f__Carnobacteriaceae|g__Granulicatella	Only formula	0.00261846
Exclusively breast fed vs. exclusively formula fed	M00006	module	Pentose phosphate pathway, oxidative phase, glucose 6P => ribulose 5P	Only breast milk	k__Bacteria|p__Firmicutes|c__Bacilli|o__Lactobacillales|f__Leuconostocaceae|g__Fructobacillus	Only formula	0.000448879
Exclusively breast fed vs. exclusively formula fed	M00006	module	Pentose phosphate pathway, oxidative phase, glucose 6P => ribulose 5P	Only breast milk	k__Bacteria|p__Firmicutes|c__Bacilli|o__Lactobacillales|f__Leuconostocaceae|g__Weissella	Only formula	0.000374066
Exclusively breast fed vs. exclusively formula fed	M00006	module	Pentose phosphate pathway, oxidative phase, glucose 6P => ribulose 5P	Only breast milk	k__Bacteria|p__Firmicutes|c__Bacilli|o__Lactobacillales|f__Streptococcaceae|g__Lactococcus	Only formula	0.0291023
Exclusively breast fed vs. exclusively formula fed	M00006	module	Pentose phosphate pathway, oxidative phase, glucose 6P => ribulose 5P	Only breast milk	k__Bacteria|p__Firmicutes|c__Bacilli|o__Lactobacillales|f__Streptococcaceae|g__Streptococcus	Only formula	0.263492
Exclusively breast fed vs. exclusively formula fed	M00006	module	Pentose phosphate pathway, oxidative phase, glucose 6P => ribulose 5P	Only breast milk	k__Bacteria|p__Firmicutes|c__Clostridia|o__Clostridiales|f__Clostridiales_Family_XIII_Incertae_Sedis|g__Clostridiales_Family_XIII_Incertae_Sedis_unclassified	Only formula	7.48132e-05
Exclusively breast fed vs. exclusively formula fed	M00006	module	Pentose phosphate pathway, oxidative phase, glucose 6P => ribulose 5P	Only breast milk	k__Bacteria|p__Firmicutes|c__Clostridia|o__Clostridiales|f__Clostridiales_Family_XI_Incertae_Sedis|g__Anaerococcus	Only formula	0.018404
Exclusively breast fed vs. exclusively formula fed	M00006	module	Pentose phosphate pathway, oxidative phase, glucose 6P => ribulose 5P	Only breast milk	k__Bacteria|p__Firmicutes|c__Clostridia|o__Clostridiales|f__Clostridiales_Family_XI_Incertae_Sedis|g__Finegoldia	Only formula	0.0187033
Exclusively breast fed vs. exclusively formula fed	M00006	module	Pentose phosphate pathway, oxidative phase, glucose 6P => ribulose 5P	Only breast milk	k__Bacteria|p__Firmicutes|c__Clostridia|o__Clostridiales|f__Clostridiales_Family_XI_Incertae_Sedis|g__Peptoniphilus	Only formula	0.0864092
Exclusively breast fed vs. exclusively formula fed	M00006	module	Pentose phosphate pathway, oxidative phase, glucose 6P => ribulose 5P	Only breast milk	k__Bacteria|p__Firmicutes|c__Clostridia|o__Clostridiales|f__Clostridiales_noname|g__Clostridiales_noname	Only formula	0.011596
Exclusively breast fed vs. exclusively formula fed	M00006	module	Pentose phosphate pathway, oxidative phase, glucose 6P => ribulose 5P	Only breast milk	k__Bacteria|p__Firmicutes|c__Clostridia|o__Clostridiales|f__Clostridiales_noname|g__Flavonifractor	Only formula	0.00142145
Exclusively breast fed vs. exclusively formula fed	M00006	module	Pentose phosphate pathway, oxidative phase, glucose 6P => ribulose 5P	Only breast milk	k__Bacteria|p__Firmicutes|c__Clostridia|o__Clostridiales|f__Lachnospiraceae|g__Anaerostipes	Only formula	0.0197507
Exclusively breast fed vs. exclusively formula fed	M00006	module	Pentose phosphate pathway, oxidative phase, glucose 6P => ribulose 5P	Only breast milk	k__Bacteria|p__Firmicutes|c__Clostridia|o__Clostridiales|f__Lachnospiraceae|g__Blautia	Only formula	0.468555
Exclusively breast fed vs. exclusively formula fed	M00006	module	Pentose phosphate pathway, oxidative phase, glucose 6P => ribulose 5P	Only breast milk	k__Bacteria|p__Firmicutes|c__Clostridia|o__Clostridiales|f__Lachnospiraceae|g__Coprococcus	Only formula	0.0110724
Exclusively breast fed vs. exclusively formula fed	M00006	module	Pentose phosphate pathway, oxidative phase, glucose 6P => ribulose 5P	Only breast milk	k__Bacteria|p__Firmicutes|c__Clostridia|o__Clostridiales|f__Lachnospiraceae|g__Dorea	Only formula	0.0161597
Exclusively breast fed vs. exclusively formula fed	M00006	module	Pentose phosphate pathway, oxidative phase, glucose 6P => ribulose 5P	Only breast milk	k__Bacteria|p__Firmicutes|c__Clostridia|o__Clostridiales|f__Lachnospiraceae|g__Lachnospiraceae_noname	Only formula	0.10212
Exclusively breast fed vs. exclusively formula fed	M00006	module	Pentose phosphate pathway, oxidative phase, glucose 6P => ribulose 5P	Only breast milk	k__Bacteria|p__Firmicutes|c__Clostridia|o__Clostridiales|f__Lachnospiraceae|g__Roseburia	Only formula	0.00187033
Exclusively breast fed vs. exclusively formula fed	M00006	module	Pentose phosphate pathway, oxidative phase, glucose 6P => ribulose 5P	Only breast milk	k__Bacteria|p__Firmicutes|c__Clostridia|o__Clostridiales|f__Lachnospiraceae|g__Stomatobaculum	Only formula	0.000972572
Exclusively breast fed vs. exclusively formula fed	M00006	module	Pentose phosphate pathway, oxidative phase, glucose 6P => ribulose 5P	Only breast milk	k__Bacteria|p__Firmicutes|c__Clostridia|o__Clostridiales|f__Peptostreptococcaceae|g__Peptostreptococcaceae_noname	Only formula	0.0892521
Exclusively breast fed vs. exclusively formula fed	M00006	module	Pentose phosphate pathway, oxidative phase, glucose 6P => ribulose 5P	Only breast milk	k__Bacteria|p__Firmicutes|c__Clostridia|o__Clostridiales|f__Peptostreptococcaceae|g__Peptostreptococcus	Only formula	0.00433917
Exclusively breast fed vs. exclusively formula fed	M00006	module	Pentose phosphate pathway, oxidative phase, glucose 6P => ribulose 5P	Only breast milk	k__Bacteria|p__Firmicutes|c__Clostridia|o__Clostridiales|f__Ruminococcaceae|g__Anaerotruncus	Only formula	0.000299253
Exclusively breast fed vs. exclusively formula fed	M00006	module	Pentose phosphate pathway, oxidative phase, glucose 6P => ribulose 5P	Only breast milk	k__Bacteria|p__Firmicutes|c__Clostridia|o__Clostridiales|f__Ruminococcaceae|g__Faecalibacterium	Only formula	0.0128679
Exclusively breast fed vs. exclusively formula fed	M00006	module	Pentose phosphate pathway, oxidative phase, glucose 6P => ribulose 5P	Only breast milk	k__Bacteria|p__Firmicutes|c__Clostridia|o__Clostridiales|f__Ruminococcaceae|g__Ruminococcus	Only formula	0.076085
Exclusively breast fed vs. exclusively formula fed	M00006	module	Pentose phosphate pathway, oxidative phase, glucose 6P => ribulose 5P	Only breast milk	k__Bacteria|p__Firmicutes|c__Clostridia|o__Clostridiales|f__Ruminococcaceae|g__Subdoligranulum	Only formula	0.0423443
Exclusively breast fed vs. exclusively formula fed	M00006	module	Pentose phosphate pathway, oxidative phase, glucose 6P => ribulose 5P	Only breast milk	k__Bacteria|p__Firmicutes|c__Erysipelotrichia|o__Erysipelotrichales|f__Erysipelotrichaceae|g__Catenibacterium	Only formula	0.029626
Exclusively breast fed vs. exclusively formula fed	M00006	module	Pentose phosphate pathway, oxidative phase, glucose 6P => ribulose 5P	Only breast milk	k__Bacteria|p__Firmicutes|c__Erysipelotrichia|o__Erysipelotrichales|f__Erysipelotrichaceae|g__Coprobacillus	Only formula	0.143267
Exclusively breast fed vs. exclusively formula fed	M00006	module	Pentose phosphate pathway, oxidative phase, glucose 6P => ribulose 5P	Only breast milk	k__Bacteria|p__Firmicutes|c__Erysipelotrichia|o__Erysipelotrichales|f__Erysipelotrichaceae|g__Erysipelotrichaceae_noname	Only formula	0.0111472
Exclusively breast fed vs. exclusively formula fed	M00006	module	Pentose phosphate pathway, oxidative phase, glucose 6P => ribulose 5P	Only breast milk	k__Bacteria|p__Firmicutes|c__Erysipelotrichia|o__Erysipelotrichales|f__Erysipelotrichaceae|g__Solobacterium	Only formula	0.000748132
Exclusively breast fed vs. exclusively formula fed	M00006	module	Pentose phosphate pathway, oxidative phase, glucose 6P => ribulose 5P	Only breast milk	k__Bacteria|p__Firmicutes|c__Negativicutes|o__Selenomonadales|f__Veillonellaceae|g__Megamonas	Only formula	0.0228928
Exclusively breast fed vs. exclusively formula fed	M00006	module	Pentose phosphate pathway, oxidative phase, glucose 6P => ribulose 5P	Only breast milk	k__Bacteria|p__Firmicutes|c__Negativicutes|o__Selenomonadales|f__Veillonellaceae|g__Megasphaera	Only formula	0.022444
Exclusively breast fed vs. exclusively formula fed	M00006	module	Pentose phosphate pathway, oxidative phase, glucose 6P => ribulose 5P	Only breast milk	k__Bacteria|p__Firmicutes|c__Negativicutes|o__Selenomonadales|f__Veillonellaceae|g__Veillonella	Only formula	1.0105
Exclusively breast fed vs. exclusively formula fed	M00006	module	Pentose phosphate pathway, oxidative phase, glucose 6P => ribulose 5P	Only breast milk	k__Bacteria|p__Fusobacteria|c__Fusobacteriia|o__Fusobacteriales|f__Fusobacteriaceae|g__Fusobacterium	Only formula	0.00822945
Exclusively breast fed vs. exclusively formula fed	M00006	module	Pentose phosphate pathway, oxidative phase, glucose 6P => ribulose 5P	Only breast milk	k__Bacteria|p__Fusobacteria|c__Fusobacteriia|o__Fusobacteriales|f__Leptotrichiaceae|g__Leptotrichiaceae_unclassified	Only formula	7.48132e-05
Exclusively breast fed vs. exclusively formula fed	M00006	module	Pentose phosphate pathway, oxidative phase, glucose 6P => ribulose 5P	Only breast milk	k__Bacteria|p__Proteobacteria|c__Betaproteobacteria|o__Burkholderiales|f__Sutterellaceae|g__Sutterella	Only formula	0.00501248
Exclusively breast fed vs. exclusively formula fed	M00006	module	Pentose phosphate pathway, oxidative phase, glucose 6P => ribulose 5P	Only breast milk	k__Bacteria|p__Proteobacteria|c__Betaproteobacteria|o__Burkholderiales|f__Sutterellaceae|g__Sutterellaceae_unclassified	Only breast milk	0.000448879
Exclusively breast fed vs. exclusively formula fed	M00006	module	Pentose phosphate pathway, oxidative phase, glucose 6P => ribulose 5P	Only breast milk	k__Bacteria|p__Proteobacteria|c__Betaproteobacteria|o__Neisseriales|f__Neisseriaceae|g__Eikenella	Only formula	0.0011222
Exclusively breast fed vs. exclusively formula fed	M00006	module	Pentose phosphate pathway, oxidative phase, glucose 6P => ribulose 5P	Only breast milk	k__Bacteria|p__Proteobacteria|c__Deltaproteobacteria|o__Desulfovibrionales|f__Desulfovibrionaceae|g__Bilophila	Only breast milk	0.000374066
Exclusively breast fed vs. exclusively formula fed	M00006	module	Pentose phosphate pathway, oxidative phase, glucose 6P => ribulose 5P	Only breast milk	k__Bacteria|p__Proteobacteria|c__Epsilonproteobacteria|o__Campylobacterales|f__Campylobacteraceae|g__Campylobacter	Only breast milk	0.000598506
Exclusively breast fed vs. exclusively formula fed	M00006	module	Pentose phosphate pathway, oxidative phase, glucose 6P => ribulose 5P	Only breast milk	k__Bacteria|p__Proteobacteria|c__Gammaproteobacteria|o__Aeromonadales|f__Aeromonadaceae|g__Aeromonas	Only formula	0.00187033
Exclusively breast fed vs. exclusively formula fed	M00006	module	Pentose phosphate pathway, oxidative phase, glucose 6P => ribulose 5P	Only breast milk	k__Bacteria|p__Proteobacteria|c__Gammaproteobacteria|o__Enterobacteriales|f__Enterobacteriaceae|g__Citrobacter	Only formula	0.0267083
Exclusively breast fed vs. exclusively formula fed	M00006	module	Pentose phosphate pathway, oxidative phase, glucose 6P => ribulose 5P	Only breast milk	k__Bacteria|p__Proteobacteria|c__Gammaproteobacteria|o__Enterobacteriales|f__Enterobacteriaceae|g__Cronobacter	Only formula	0.00164589
Exclusively breast fed vs. exclusively formula fed	M00006	module	Pentose phosphate pathway, oxidative phase, glucose 6P => ribulose 5P	Only breast milk	k__Bacteria|p__Proteobacteria|c__Gammaproteobacteria|o__Enterobacteriales|f__Enterobacteriaceae|g__Enterobacteriaceae_noname	Only formula	0.00209477
Exclusively breast fed vs. exclusively formula fed	M00006	module	Pentose phosphate pathway, oxidative phase, glucose 6P => ribulose 5P	Only breast milk	k__Bacteria|p__Proteobacteria|c__Gammaproteobacteria|o__Enterobacteriales|f__Enterobacteriaceae|g__Klebsiella	Only formula	0.249128
Exclusively breast fed vs. exclusively formula fed	M00006	module	Pentose phosphate pathway, oxidative phase, glucose 6P => ribulose 5P	Only breast milk	k__Bacteria|p__Proteobacteria|c__Gammaproteobacteria|o__Enterobacteriales|f__Enterobacteriaceae|g__Morganella	Only formula	0.00538655
Exclusively breast fed vs. exclusively formula fed	M00006	module	Pentose phosphate pathway, oxidative phase, glucose 6P => ribulose 5P	Only breast milk	k__Bacteria|p__Proteobacteria|c__Gammaproteobacteria|o__Enterobacteriales|f__Enterobacteriaceae|g__Pantoea	Only formula	0.00351622
Exclusively breast fed vs. exclusively formula fed	M00006	module	Pentose phosphate pathway, oxidative phase, glucose 6P => ribulose 5P	Only breast milk	k__Bacteria|p__Proteobacteria|c__Gammaproteobacteria|o__Enterobacteriales|f__Enterobacteriaceae|g__Proteus	Only formula	0.00583543
Exclusively breast fed vs. exclusively formula fed	M00006	module	Pentose phosphate pathway, oxidative phase, glucose 6P => ribulose 5P	Only breast milk	k__Bacteria|p__Proteobacteria|c__Gammaproteobacteria|o__Enterobacteriales|f__Enterobacteriaceae|g__Providencia	Only formula	0.000598506
Exclusively breast fed vs. exclusively formula fed	M00006	module	Pentose phosphate pathway, oxidative phase, glucose 6P => ribulose 5P	Only breast milk	k__Bacteria|p__Proteobacteria|c__Gammaproteobacteria|o__Enterobacteriales|f__Enterobacteriaceae|g__Serratia	Only formula	0.0318704
Exclusively breast fed vs. exclusively formula fed	M00006	module	Pentose phosphate pathway, oxidative phase, glucose 6P => ribulose 5P	Only breast milk	k__Bacteria|p__Proteobacteria|c__Gammaproteobacteria|o__Pasteurellales|f__Pasteurellaceae|g__Haemophilus	Only breast milk	0.195487
Exclusively breast fed vs. exclusively formula fed	M00006	module	Pentose phosphate pathway, oxidative phase, glucose 6P => ribulose 5P	Only breast milk	k__Bacteria|p__Proteobacteria|c__Gammaproteobacteria|o__Pseudomonadales|f__Moraxellaceae|g__Acinetobacter	Only formula	5.55112e-19
Exclusively breast fed vs. exclusively formula fed	M00006	module	Pentose phosphate pathway, oxidative phase, glucose 6P => ribulose 5P	Only breast milk	k__Bacteria|p__Verrucomicrobia|c__Verrucomicrobiae|o__Verrucomicrobiales|f__Verrucomicrobiaceae|g__Akkermansia	Only formula	0.369652
Exclusively breast fed vs. exclusively formula fed	M00007	module	Pentose phosphate pathway, non-oxidative phase, fructose 6P => ribose 5P	Only formula	k__Bacteria|p__Actinobacteria|c__Actinobacteria|o__Actinomycetales|f__Corynebacteriaceae|g__Corynebacterium	Only breast milk	0.000523692
Exclusively breast fed vs. exclusively formula fed	M00007	module	Pentose phosphate pathway, non-oxidative phase, fructose 6P => ribose 5P	Only formula	k__Bacteria|p__Actinobacteria|c__Actinobacteria|o__Actinomycetales|f__Propionibacteriaceae|g__Propionibacteriaceae_unclassified	Only breast milk	0.0322445
Exclusively breast fed vs. exclusively formula fed	M00007	module	Pentose phosphate pathway, non-oxidative phase, fructose 6P => ribose 5P	Only formula	k__Bacteria|p__Actinobacteria|c__Actinobacteria|o__Actinomycetales|f__Propionibacteriaceae|g__Propionibacterium	Only breast milk	0.10212
Exclusively breast fed vs. exclusively formula fed	M00007	module	Pentose phosphate pathway, non-oxidative phase, fructose 6P => ribose 5P	Only formula	k__Bacteria|p__Actinobacteria|c__Actinobacteria|o__Bifidobacteriales|f__Bifidobacteriaceae|g__Bifidobacterium	Only breast milk	3.31617
Exclusively breast fed vs. exclusively formula fed	M00007	module	Pentose phosphate pathway, non-oxidative phase, fructose 6P => ribose 5P	Only formula	k__Bacteria|p__Actinobacteria|c__Actinobacteria|o__Coriobacteriales|f__Coriobacteriaceae|g__Collinsella	Only formula	0.107207
Exclusively breast fed vs. exclusively formula fed	M00007	module	Pentose phosphate pathway, non-oxidative phase, fructose 6P => ribose 5P	Only formula	k__Bacteria|p__Actinobacteria|c__Actinobacteria|o__Coriobacteriales|f__Coriobacteriaceae|g__Eggerthella	Only formula	0.335088
Exclusively breast fed vs. exclusively formula fed	M00007	module	Pentose phosphate pathway, non-oxidative phase, fructose 6P => ribose 5P	Only formula	k__Bacteria|p__Actinobacteria|c__Actinobacteria|o__Coriobacteriales|f__Coriobacteriaceae|g__Gordonibacter	Only formula	7.48132e-05
Exclusively breast fed vs. exclusively formula fed	M00007	module	Pentose phosphate pathway, non-oxidative phase, fructose 6P => ribose 5P	Only formula	k__Bacteria|p__Bacteroidetes|c__Bacteroidia|o__Bacteroidales|f__Porphyromonadaceae|g__Coprobacter	Only breast milk	0.000822945
Exclusively breast fed vs. exclusively formula fed	M00007	module	Pentose phosphate pathway, non-oxidative phase, fructose 6P => ribose 5P	Only formula	k__Bacteria|p__Bacteroidetes|c__Bacteroidia|o__Bacteroidales|f__Porphyromonadaceae|g__Parabacteroides	Only breast milk	0.0594017
Exclusively breast fed vs. exclusively formula fed	M00007	module	Pentose phosphate pathway, non-oxidative phase, fructose 6P => ribose 5P	Only formula	k__Bacteria|p__Bacteroidetes|c__Bacteroidia|o__Bacteroidales|f__Rikenellaceae|g__Alistipes	Only formula	0.00254365
Exclusively breast fed vs. exclusively formula fed	M00007	module	Pentose phosphate pathway, non-oxidative phase, fructose 6P => ribose 5P	Only formula	k__Bacteria|p__Firmicutes|c__Bacilli|o__Bacillales|f__Staphylococcaceae|g__Staphylococcus	Only breast milk	0.00314215
Exclusively breast fed vs. exclusively formula fed	M00007	module	Pentose phosphate pathway, non-oxidative phase, fructose 6P => ribose 5P	Only formula	k__Bacteria|p__Firmicutes|c__Bacilli|o__Lactobacillales|f__Lactobacillaceae|g__Lactobacillus	Only breast milk	0.012419
Exclusively breast fed vs. exclusively formula fed	M00007	module	Pentose phosphate pathway, non-oxidative phase, fructose 6P => ribose 5P	Only formula	k__Bacteria|p__Firmicutes|c__Clostridia|o__Clostridiales|f__Clostridiales_noname|g__Flavonifractor	Only formula	7.48132e-05
Exclusively breast fed vs. exclusively formula fed	M00007	module	Pentose phosphate pathway, non-oxidative phase, fructose 6P => ribose 5P	Only formula	k__Bacteria|p__Firmicutes|c__Clostridia|o__Clostridiales|f__Eubacteriaceae|g__Eubacterium	Only formula	0.00201996
Exclusively breast fed vs. exclusively formula fed	M00007	module	Pentose phosphate pathway, non-oxidative phase, fructose 6P => ribose 5P	Only formula	k__Bacteria|p__Firmicutes|c__Clostridia|o__Clostridiales|f__Lachnospiraceae|g__Blautia	Only formula	0.212694
Exclusively breast fed vs. exclusively formula fed	M00007	module	Pentose phosphate pathway, non-oxidative phase, fructose 6P => ribose 5P	Only formula	k__Bacteria|p__Firmicutes|c__Clostridia|o__Clostridiales|f__Peptostreptococcaceae|g__Peptostreptococcaceae_noname	Only formula	0.0421946
Exclusively breast fed vs. exclusively formula fed	M00007	module	Pentose phosphate pathway, non-oxidative phase, fructose 6P => ribose 5P	Only formula	k__Bacteria|p__Firmicutes|c__Clostridia|o__Clostridiales|f__Ruminococcaceae|g__Ruminococcus	Only formula	0.018404
Exclusively breast fed vs. exclusively formula fed	M00007	module	Pentose phosphate pathway, non-oxidative phase, fructose 6P => ribose 5P	Only formula	k__Bacteria|p__Firmicutes|c__Erysipelotrichia|o__Erysipelotrichales|f__Erysipelotrichaceae|g__Coprobacillus	Only formula	0.0602246
Exclusively breast fed vs. exclusively formula fed	M00007	module	Pentose phosphate pathway, non-oxidative phase, fructose 6P => ribose 5P	Only formula	k__Bacteria|p__Firmicutes|c__Erysipelotrichia|o__Erysipelotrichales|f__Erysipelotrichaceae|g__Erysipelotrichaceae_noname	Only formula	0.30419
Exclusively breast fed vs. exclusively formula fed	M00007	module	Pentose phosphate pathway, non-oxidative phase, fructose 6P => ribose 5P	Only formula	k__Bacteria|p__Firmicutes|c__Negativicutes|o__Selenomonadales|f__Acidaminococcaceae|g__Acidaminococcaceae_unclassified	Only breast milk	0.000897758
Exclusively breast fed vs. exclusively formula fed	M00007	module	Pentose phosphate pathway, non-oxidative phase, fructose 6P => ribose 5P	Only formula	k__Bacteria|p__Firmicutes|c__Negativicutes|o__Selenomonadales|f__Acidaminococcaceae|g__Acidaminococcus	Only breast milk	0.0606735
Exclusively breast fed vs. exclusively formula fed	M00007	module	Pentose phosphate pathway, non-oxidative phase, fructose 6P => ribose 5P	Only formula	k__Bacteria|p__Firmicutes|c__Negativicutes|o__Selenomonadales|f__Veillonellaceae|g__Anaeroglobus	Only breast milk	0.00209477
Exclusively breast fed vs. exclusively formula fed	M00007	module	Pentose phosphate pathway, non-oxidative phase, fructose 6P => ribose 5P	Only formula	k__Bacteria|p__Firmicutes|c__Negativicutes|o__Selenomonadales|f__Veillonellaceae|g__Dialister	Only breast milk	0.000448879
Exclusively breast fed vs. exclusively formula fed	M00007	module	Pentose phosphate pathway, non-oxidative phase, fructose 6P => ribose 5P	Only formula	k__Bacteria|p__Firmicutes|c__Negativicutes|o__Selenomonadales|f__Veillonellaceae|g__Megasphaera	Only formula	0.0273068
Exclusively breast fed vs. exclusively formula fed	M00007	module	Pentose phosphate pathway, non-oxidative phase, fructose 6P => ribose 5P	Only formula	k__Bacteria|p__Proteobacteria|c__Betaproteobacteria|o__Neisseriales|f__Neisseriaceae|g__Neisseria	Only breast milk	0.000673319
Exclusively breast fed vs. exclusively formula fed	M00007	module	Pentose phosphate pathway, non-oxidative phase, fructose 6P => ribose 5P	Only formula	k__Bacteria|p__Proteobacteria|c__Gammaproteobacteria|o__Enterobacteriales|f__Enterobacteriaceae|g__Enterobacter	Only formula	0.073691
Exclusively breast fed vs. exclusively formula fed	M00007	module	Pentose phosphate pathway, non-oxidative phase, fructose 6P => ribose 5P	Only formula	k__Bacteria|p__Proteobacteria|c__Gammaproteobacteria|o__Enterobacteriales|f__Enterobacteriaceae|g__Escherichia	Only formula	1.15796
Exclusively breast fed vs. exclusively formula fed	M00007	module	Pentose phosphate pathway, non-oxidative phase, fructose 6P => ribose 5P	Only formula	k__Bacteria|p__Proteobacteria|c__Gammaproteobacteria|o__Enterobacteriales|f__Enterobacteriaceae|g__Klebsiella	Only formula	0.672421
Exclusively breast fed vs. exclusively formula fed	M00007	module	Pentose phosphate pathway, non-oxidative phase, fructose 6P => ribose 5P	Only formula	k__Bacteria|p__Proteobacteria|c__Gammaproteobacteria|o__Enterobacteriales|f__Enterobacteriaceae|g__Raoultella	Only breast milk	0.0145138
Exclusively breast fed vs. exclusively formula fed	M00007	module	Pentose phosphate pathway, non-oxidative phase, fructose 6P => ribose 5P	Only formula	k__Bacteria|p__Proteobacteria|c__Gammaproteobacteria|o__Enterobacteriales|f__Enterobacteriaceae|g__Shigella	Only breast milk	0.0299253
Exclusively breast fed vs. exclusively formula fed	M00007	module	Pentose phosphate pathway, non-oxidative phase, fructose 6P => ribose 5P	Only formula	k__Bacteria|p__Proteobacteria|c__Gammaproteobacteria|o__Pasteurellales|f__Pasteurellaceae|g__Haemophilus	Only breast milk	0.0849878
Exclusively breast fed vs. exclusively formula fed	M00007	module	Pentose phosphate pathway, non-oxidative phase, fructose 6P => ribose 5P	Only formula	k__Bacteria|p__Proteobacteria|c__Gammaproteobacteria|o__Pseudomonadales|f__Pseudomonadaceae|g__Pseudomonas	Only formula	0.0028429
On vs. off antibiotics	M00012	module	Glyoxylate cycle	No antibiotics	k__Bacteria|p__Actinobacteria|c__Actinobacteria|o__Actinomycetales|f__Actinomycetaceae|g__Actinomyces	No antibiotics during	0.00590624
On vs. off antibiotics	M00012	module	Glyoxylate cycle	No antibiotics	k__Bacteria|p__Actinobacteria|c__Actinobacteria|o__Actinomycetales|f__Micrococcaceae|g__Rothia	No antibiotics during	0.003825
On vs. off antibiotics	M00012	module	Glyoxylate cycle	No antibiotics	k__Bacteria|p__Actinobacteria|c__Actinobacteria|o__Bifidobacteriales|f__Bifidobacteriaceae|g__Bifidobacterium	Any antibiotics during	0.714262
On vs. off antibiotics	M00012	module	Glyoxylate cycle	No antibiotics	k__Bacteria|p__Actinobacteria|c__Actinobacteria|o__Coriobacteriales|f__Coriobacteriaceae|g__Collinsella	No antibiotics during	0.00365625
On vs. off antibiotics	M00012	module	Glyoxylate cycle	No antibiotics	k__Bacteria|p__Actinobacteria|c__Actinobacteria|o__Coriobacteriales|f__Coriobacteriaceae|g__Eggerthella	No antibiotics during	0.0019125
On vs. off antibiotics	M00012	module	Glyoxylate cycle	No antibiotics	k__Bacteria|p__Actinobacteria|c__Actinobacteria|o__Coriobacteriales|f__Coriobacteriaceae|g__Gordonibacter	No antibiotics during	5.62499e-05
On vs. off antibiotics	M00012	module	Glyoxylate cycle	No antibiotics	k__Bacteria|p__Bacteroidetes|c__Bacteroidia|o__Bacteroidales|f__Prevotellaceae|g__Prevotella	Any antibiotics during	0.03375
On vs. off antibiotics	M00012	module	Glyoxylate cycle	No antibiotics	k__Bacteria|p__Bacteroidetes|c__Bacteroidia|o__Bacteroidales|f__Rikenellaceae|g__Alistipes	Any antibiotics during	0.00629999
On vs. off antibiotics	M00012	module	Glyoxylate cycle	No antibiotics	k__Bacteria|p__Firmicutes|c__Bacilli|o__Bacillales|f__Staphylococcaceae|g__Staphylococcus	No antibiotics during	0.00039375
On vs. off antibiotics	M00012	module	Glyoxylate cycle	No antibiotics	k__Bacteria|p__Firmicutes|c__Bacilli|o__Lactobacillales|f__Enterococcaceae|g__Enterococcus	Any antibiotics during	0.126337
On vs. off antibiotics	M00012	module	Glyoxylate cycle	No antibiotics	k__Bacteria|p__Firmicutes|c__Bacilli|o__Lactobacillales|f__Lactobacillaceae|g__Lactobacillus	No antibiotics during	0.0363937
On vs. off antibiotics	M00012	module	Glyoxylate cycle	No antibiotics	k__Bacteria|p__Firmicutes|c__Clostridia|o__Clostridiales|f__Clostridiales_Family_XI_Incertae_Sedis|g__Anaerococcus	No antibiotics during	0.000225
On vs. off antibiotics	M00012	module	Glyoxylate cycle	No antibiotics	k__Bacteria|p__Firmicutes|c__Clostridia|o__Clostridiales|f__Clostridiales_noname|g__Flavonifractor	Any antibiotics during	0.003825
On vs. off antibiotics	M00012	module	Glyoxylate cycle	No antibiotics	k__Bacteria|p__Firmicutes|c__Clostridia|o__Clostridiales|f__Lachnospiraceae|g__Anaerostipes	No antibiotics during	0.000225
On vs. off antibiotics	M00012	module	Glyoxylate cycle	No antibiotics	k__Bacteria|p__Firmicutes|c__Clostridia|o__Clostridiales|f__Lachnospiraceae|g__Blautia	No antibiotics during	0.0124875
On vs. off antibiotics	M00012	module	Glyoxylate cycle	No antibiotics	k__Bacteria|p__Firmicutes|c__Clostridia|o__Clostridiales|f__Lachnospiraceae|g__Oribacterium	No antibiotics during	0.00016875
On vs. off antibiotics	M00012	module	Glyoxylate cycle	No antibiotics	k__Bacteria|p__Firmicutes|c__Clostridia|o__Clostridiales|f__Oscillospiraceae|g__Oscillibacter	No antibiotics during	0.0001125
On vs. off antibiotics	M00012	module	Glyoxylate cycle	No antibiotics	k__Bacteria|p__Firmicutes|c__Clostridia|o__Clostridiales|f__Ruminococcaceae|g__Subdoligranulum	Any antibiotics during	0.0233437
On vs. off antibiotics	M00012	module	Glyoxylate cycle	No antibiotics	k__Bacteria|p__Firmicutes|c__Erysipelotrichia|o__Erysipelotrichales|f__Erysipelotrichaceae|g__Coprobacillus	No antibiotics during	0.0331875
On vs. off antibiotics	M00012	module	Glyoxylate cycle	No antibiotics	k__Bacteria|p__Firmicutes|c__Erysipelotrichia|o__Erysipelotrichales|f__Erysipelotrichaceae|g__Erysipelotrichaceae_noname	No antibiotics during	0.0562499
On vs. off antibiotics	M00012	module	Glyoxylate cycle	No antibiotics	k__Bacteria|p__Firmicutes|c__Erysipelotrichia|o__Erysipelotrichales|f__Erysipelotrichaceae|g__Solobacterium	Any antibiotics during	0.0010125
On vs. off antibiotics	M00012	module	Glyoxylate cycle	No antibiotics	k__Bacteria|p__Proteobacteria|c__Deltaproteobacteria|o__Desulfovibrionales|f__Desulfovibrionaceae|g__Bilophila	No antibiotics during	0.00039375
On vs. off antibiotics	M00012	module	Glyoxylate cycle	No antibiotics	k__Bacteria|p__Proteobacteria|c__Gammaproteobacteria|o__Enterobacteriales|f__Enterobacteriaceae|g__Citrobacter	No antibiotics during	0.00646874
On vs. off antibiotics	M00012	module	Glyoxylate cycle	No antibiotics	k__Bacteria|p__Proteobacteria|c__Gammaproteobacteria|o__Enterobacteriales|f__Enterobacteriaceae|g__Escherichia	No antibiotics during	2.44895
On vs. off antibiotics	M00012	module	Glyoxylate cycle	No antibiotics	k__Bacteria|p__Proteobacteria|c__Gammaproteobacteria|o__Enterobacteriales|f__Enterobacteriaceae|g__Klebsiella	No antibiotics during	0.597093
On vs. off antibiotics	M00012	module	Glyoxylate cycle	No antibiotics	k__Bacteria|p__Proteobacteria|c__Gammaproteobacteria|o__Enterobacteriales|f__Enterobacteriaceae|g__Serratia	No antibiotics during	5.62499e-05
On vs. off antibiotics	M00012	module	Glyoxylate cycle	No antibiotics	k__Bacteria|p__Proteobacteria|c__Gammaproteobacteria|o__Pasteurellales|f__Pasteurellaceae|g__Actinobacillus	No antibiotics during	0.00039375
On vs. off antibiotics	M00012	module	Glyoxylate cycle	No antibiotics	k__Bacteria|p__Proteobacteria|c__Gammaproteobacteria|o__Pasteurellales|f__Pasteurellaceae|g__Aggregatibacter	Any antibiotics during	5.62499e-05
On vs. off antibiotics	M00012	module	Glyoxylate cycle	No antibiotics	k__Bacteria|p__Proteobacteria|c__Gammaproteobacteria|o__Pasteurellales|f__Pasteurellaceae|g__Haemophilus	No antibiotics during	0.128419
On vs. off antibiotics	M00012	module	Glyoxylate cycle	No antibiotics	k__Bacteria|p__Verrucomicrobia|c__Verrucomicrobiae|o__Verrucomicrobiales|f__Verrucomicrobiaceae|g__Akkermansia	Any antibiotics during	0.0363375
On vs. off antibiotics	M00013	module	Malonate semialdehyde pathway, propanoyl-CoA => acetyl-CoA	No antibiotics	k__Bacteria|p__Actinobacteria|c__Actinobacteria|o__Actinomycetales|f__Actinomycetaceae|g__Actinomyces	No antibiotics during	0.00196875
On vs. off antibiotics	M00013	module	Malonate semialdehyde pathway, propanoyl-CoA => acetyl-CoA	No antibiotics	k__Bacteria|p__Actinobacteria|c__Actinobacteria|o__Actinomycetales|f__Micrococcaceae|g__Rothia	No antibiotics during	0.00241875
On vs. off antibiotics	M00013	module	Malonate semialdehyde pathway, propanoyl-CoA => acetyl-CoA	No antibiotics	k__Bacteria|p__Actinobacteria|c__Actinobacteria|o__Bifidobacteriales|f__Bifidobacteriaceae|g__Bifidobacterium	Any antibiotics during	0.721518
On vs. off antibiotics	M00013	module	Malonate semialdehyde pathway, propanoyl-CoA => acetyl-CoA	No antibiotics	k__Bacteria|p__Actinobacteria|c__Actinobacteria|o__Coriobacteriales|f__Coriobacteriaceae|g__Collinsella	No antibiotics during	0.590118
On vs. off antibiotics	M00013	module	Malonate semialdehyde pathway, propanoyl-CoA => acetyl-CoA	No antibiotics	k__Bacteria|p__Bacteroidetes|c__Bacteroidia|o__Bacteroidales|f__Bacteroidaceae|g__Bacteroides	No antibiotics during	0.213919
On vs. off antibiotics	M00013	module	Malonate semialdehyde pathway, propanoyl-CoA => acetyl-CoA	No antibiotics	k__Bacteria|p__Bacteroidetes|c__Bacteroidia|o__Bacteroidales|f__Porphyromonadaceae|g__Parabacteroides	No antibiotics during	0.0734624
On vs. off antibiotics	M00013	module	Malonate semialdehyde pathway, propanoyl-CoA => acetyl-CoA	No antibiotics	k__Bacteria|p__Bacteroidetes|c__Bacteroidia|o__Bacteroidales|f__Porphyromonadaceae|g__Porphyromonas	No antibiotics during	5.62499e-05
On vs. off antibiotics	M00013	module	Malonate semialdehyde pathway, propanoyl-CoA => acetyl-CoA	No antibiotics	k__Bacteria|p__Bacteroidetes|c__Bacteroidia|o__Bacteroidales|f__Prevotellaceae|g__Prevotella	Any antibiotics during	0.02745
On vs. off antibiotics	M00013	module	Malonate semialdehyde pathway, propanoyl-CoA => acetyl-CoA	No antibiotics	k__Bacteria|p__Bacteroidetes|c__Bacteroidia|o__Bacteroidales|f__Rikenellaceae|g__Alistipes	Any antibiotics during	0.00528749
On vs. off antibiotics	M00013	module	Malonate semialdehyde pathway, propanoyl-CoA => acetyl-CoA	No antibiotics	k__Bacteria|p__Firmicutes|c__Bacilli|o__Bacillales|f__Bacillaceae|g__Geobacillus	Any antibiotics during	5.62499e-05
On vs. off antibiotics	M00013	module	Malonate semialdehyde pathway, propanoyl-CoA => acetyl-CoA	No antibiotics	k__Bacteria|p__Firmicutes|c__Bacilli|o__Bacillales|f__Staphylococcaceae|g__Staphylococcus	No antibiotics during	0.000674999
On vs. off antibiotics	M00013	module	Malonate semialdehyde pathway, propanoyl-CoA => acetyl-CoA	No antibiotics	k__Bacteria|p__Firmicutes|c__Bacilli|o__Lactobacillales|f__Enterococcaceae|g__Enterococcus	Any antibiotics during	0.0940499
On vs. off antibiotics	M00013	module	Malonate semialdehyde pathway, propanoyl-CoA => acetyl-CoA	No antibiotics	k__Bacteria|p__Firmicutes|c__Bacilli|o__Lactobacillales|f__Lactobacillaceae|g__Lactobacillus	No antibiotics during	0.02655
On vs. off antibiotics	M00013	module	Malonate semialdehyde pathway, propanoyl-CoA => acetyl-CoA	No antibiotics	k__Bacteria|p__Firmicutes|c__Bacilli|o__Lactobacillales|f__Leuconostocaceae|g__Weissella	Any antibiotics during	0.0003375
On vs. off antibiotics	M00013	module	Malonate semialdehyde pathway, propanoyl-CoA => acetyl-CoA	No antibiotics	k__Bacteria|p__Firmicutes|c__Clostridia|o__Clostridiales|f__Clostridiales_noname|g__Flavonifractor	Any antibiotics during	0.0046125
On vs. off antibiotics	M00013	module	Malonate semialdehyde pathway, propanoyl-CoA => acetyl-CoA	No antibiotics	k__Bacteria|p__Firmicutes|c__Clostridia|o__Clostridiales|f__Lachnospiraceae|g__Anaerostipes	No antibiotics during	0.0101812
On vs. off antibiotics	M00013	module	Malonate semialdehyde pathway, propanoyl-CoA => acetyl-CoA	No antibiotics	k__Bacteria|p__Firmicutes|c__Clostridia|o__Clostridiales|f__Lachnospiraceae|g__Blautia	No antibiotics during	0.0324
On vs. off antibiotics	M00013	module	Malonate semialdehyde pathway, propanoyl-CoA => acetyl-CoA	No antibiotics	k__Bacteria|p__Firmicutes|c__Clostridia|o__Clostridiales|f__Lachnospiraceae|g__Oribacterium	No antibiotics during	0.00028125
On vs. off antibiotics	M00013	module	Malonate semialdehyde pathway, propanoyl-CoA => acetyl-CoA	No antibiotics	k__Bacteria|p__Firmicutes|c__Clostridia|o__Clostridiales|f__Ruminococcaceae|g__Faecalibacterium	Any antibiotics during	0.0014625
On vs. off antibiotics	M00013	module	Malonate semialdehyde pathway, propanoyl-CoA => acetyl-CoA	No antibiotics	k__Bacteria|p__Firmicutes|c__Clostridia|o__Clostridiales|f__Ruminococcaceae|g__Subdoligranulum	Any antibiotics during	0.0169875
On vs. off antibiotics	M00013	module	Malonate semialdehyde pathway, propanoyl-CoA => acetyl-CoA	No antibiotics	k__Bacteria|p__Firmicutes|c__Erysipelotrichia|o__Erysipelotrichales|f__Erysipelotrichaceae|g__Coprobacillus	No antibiotics during	0.0212625
On vs. off antibiotics	M00013	module	Malonate semialdehyde pathway, propanoyl-CoA => acetyl-CoA	No antibiotics	k__Bacteria|p__Firmicutes|c__Erysipelotrichia|o__Erysipelotrichales|f__Erysipelotrichaceae|g__Erysipelotrichaceae_noname	No antibiotics during	0.0414
On vs. off antibiotics	M00013	module	Malonate semialdehyde pathway, propanoyl-CoA => acetyl-CoA	No antibiotics	k__Bacteria|p__Firmicutes|c__Erysipelotrichia|o__Erysipelotrichales|f__Erysipelotrichaceae|g__Solobacterium	Any antibiotics during	0.000674999
On vs. off antibiotics	M00013	module	Malonate semialdehyde pathway, propanoyl-CoA => acetyl-CoA	No antibiotics	k__Bacteria|p__Firmicutes|c__Negativicutes|o__Selenomonadales|f__Veillonellaceae|g__Veillonella	No antibiotics during	0.0126
On vs. off antibiotics	M00013	module	Malonate semialdehyde pathway, propanoyl-CoA => acetyl-CoA	No antibiotics	k__Bacteria|p__Fusobacteria|c__Fusobacteriia|o__Fusobacteriales|f__Leptotrichiaceae|g__Leptotrichiaceae_unclassified	Any antibiotics during	7.97973e-19
On vs. off antibiotics	M00013	module	Malonate semialdehyde pathway, propanoyl-CoA => acetyl-CoA	No antibiotics	k__Bacteria|p__Proteobacteria|c__Betaproteobacteria|o__Burkholderiales|f__Burkholderiales_noname|g__Burkholderiales_noname	Any antibiotics during	5.55112e-19
On vs. off antibiotics	M00013	module	Malonate semialdehyde pathway, propanoyl-CoA => acetyl-CoA	No antibiotics	k__Bacteria|p__Proteobacteria|c__Betaproteobacteria|o__Gallionellales|f__Gallionellaceae|g__Gallionellaceae_unclassified	Any antibiotics during	5.62499e-05
On vs. off antibiotics	M00013	module	Malonate semialdehyde pathway, propanoyl-CoA => acetyl-CoA	No antibiotics	k__Bacteria|p__Proteobacteria|c__Betaproteobacteria|o__Neisseriales|f__Neisseriaceae|g__Kingella	Any antibiotics during	5.62499e-05
On vs. off antibiotics	M00013	module	Malonate semialdehyde pathway, propanoyl-CoA => acetyl-CoA	No antibiotics	k__Bacteria|p__Proteobacteria|c__Deltaproteobacteria|o__Desulfovibrionales|f__Desulfovibrionaceae|g__Bilophila	No antibiotics during	0.00039375
On vs. off antibiotics	M00013	module	Malonate semialdehyde pathway, propanoyl-CoA => acetyl-CoA	No antibiotics	k__Bacteria|p__Proteobacteria|c__Epsilonproteobacteria|o__Campylobacterales|f__Campylobacteraceae|g__Campylobacter	Any antibiotics during	0.0001125
On vs. off antibiotics	M00013	module	Malonate semialdehyde pathway, propanoyl-CoA => acetyl-CoA	No antibiotics	k__Bacteria|p__Proteobacteria|c__Gammaproteobacteria|o__Enterobacteriales|f__Enterobacteriaceae|g__Enterobacter	No antibiotics during	0.334406
On vs. off antibiotics	M00013	module	Malonate semialdehyde pathway, propanoyl-CoA => acetyl-CoA	No antibiotics	k__Bacteria|p__Proteobacteria|c__Gammaproteobacteria|o__Enterobacteriales|f__Enterobacteriaceae|g__Klebsiella	No antibiotics during	1.73047
On vs. off antibiotics	M00013	module	Malonate semialdehyde pathway, propanoyl-CoA => acetyl-CoA	No antibiotics	k__Bacteria|p__Proteobacteria|c__Gammaproteobacteria|o__Enterobacteriales|f__Enterobacteriaceae|g__Serratia	No antibiotics during	5.62499e-05
On vs. off antibiotics	M00013	module	Malonate semialdehyde pathway, propanoyl-CoA => acetyl-CoA	No antibiotics	k__Bacteria|p__Proteobacteria|c__Gammaproteobacteria|o__Pasteurellales|f__Pasteurellaceae|g__Actinobacillus	No antibiotics during	0.00050625
On vs. off antibiotics	M00013	module	Malonate semialdehyde pathway, propanoyl-CoA => acetyl-CoA	No antibiotics	k__Bacteria|p__Proteobacteria|c__Gammaproteobacteria|o__Pasteurellales|f__Pasteurellaceae|g__Aggregatibacter	Any antibiotics during	0.00016875
On vs. off antibiotics	M00013	module	Malonate semialdehyde pathway, propanoyl-CoA => acetyl-CoA	No antibiotics	k__Bacteria|p__Proteobacteria|c__Gammaproteobacteria|o__Pasteurellales|f__Pasteurellaceae|g__Haemophilus	No antibiotics during	0.0933749
On vs. off antibiotics	M00013	module	Malonate semialdehyde pathway, propanoyl-CoA => acetyl-CoA	No antibiotics	k__Bacteria|p__Proteobacteria|c__Gammaproteobacteria|o__Pseudomonadales|f__Moraxellaceae|g__Acinetobacter	No antibiotics during	0.0001125
Exclusively breast fed vs. exclusively formula fed	M00021	module	Cysteine biosynthesis, serine => cysteine	Only formula	k__Bacteria|p__Actinobacteria|c__Actinobacteria|o__Actinomycetales|f__Propionibacteriaceae|g__Propionibacteriaceae_unclassified	Only breast milk	0.0187781
Exclusively breast fed vs. exclusively formula fed	M00021	module	Cysteine biosynthesis, serine => cysteine	Only formula	k__Bacteria|p__Actinobacteria|c__Actinobacteria|o__Actinomycetales|f__Propionibacteriaceae|g__Propionibacterium	Only breast milk	0.0535663
Exclusively breast fed vs. exclusively formula fed	M00021	module	Cysteine biosynthesis, serine => cysteine	Only formula	k__Bacteria|p__Actinobacteria|c__Actinobacteria|o__Bifidobacteriales|f__Bifidobacteriaceae|g__Bifidobacterium	Only breast milk	4.53121
Exclusively breast fed vs. exclusively formula fed	M00021	module	Cysteine biosynthesis, serine => cysteine	Only formula	k__Bacteria|p__Actinobacteria|c__Actinobacteria|o__Coriobacteriales|f__Coriobacteriaceae|g__Collinsella	Only formula	0.0246884
Exclusively breast fed vs. exclusively formula fed	M00021	module	Cysteine biosynthesis, serine => cysteine	Only formula	k__Bacteria|p__Actinobacteria|c__Actinobacteria|o__Coriobacteriales|f__Coriobacteriaceae|g__Eggerthella	Only formula	0.110798
Exclusively breast fed vs. exclusively formula fed	M00021	module	Cysteine biosynthesis, serine => cysteine	Only formula	k__Bacteria|p__Actinobacteria|c__Actinobacteria|o__Coriobacteriales|f__Coriobacteriaceae|g__Slackia	Only formula	0.000149626
Exclusively breast fed vs. exclusively formula fed	M00021	module	Cysteine biosynthesis, serine => cysteine	Only formula	k__Bacteria|p__Bacteroidetes|c__Bacteroidia|o__Bacteroidales|f__Porphyromonadaceae|g__Parabacteroides	Only breast milk	0.0297757
Exclusively breast fed vs. exclusively formula fed	M00021	module	Cysteine biosynthesis, serine => cysteine	Only formula	k__Bacteria|p__Bacteroidetes|c__Bacteroidia|o__Bacteroidales|f__Rikenellaceae|g__Alistipes	Only formula	0.00164589
Exclusively breast fed vs. exclusively formula fed	M00021	module	Cysteine biosynthesis, serine => cysteine	Only formula	k__Bacteria|p__Firmicutes|c__Bacilli|o__Bacillales|f__Staphylococcaceae|g__Staphylococcus	Only breast milk	0.00104738
Exclusively breast fed vs. exclusively formula fed	M00021	module	Cysteine biosynthesis, serine => cysteine	Only formula	k__Bacteria|p__Firmicutes|c__Bacilli|o__Lactobacillales|f__Carnobacteriaceae|g__Dolosigranulum	Only formula	0.00104738
Exclusively breast fed vs. exclusively formula fed	M00021	module	Cysteine biosynthesis, serine => cysteine	Only formula	k__Bacteria|p__Firmicutes|c__Bacilli|o__Lactobacillales|f__Enterococcaceae|g__Enterococcus	Only formula	0.437134
Exclusively breast fed vs. exclusively formula fed	M00021	module	Cysteine biosynthesis, serine => cysteine	Only formula	k__Bacteria|p__Firmicutes|c__Bacilli|o__Lactobacillales|f__Lactobacillaceae|g__Lactobacillus	Only breast milk	0.00493767
Exclusively breast fed vs. exclusively formula fed	M00021	module	Cysteine biosynthesis, serine => cysteine	Only formula	k__Bacteria|p__Firmicutes|c__Bacilli|o__Lactobacillales|f__Leuconostocaceae|g__Fructobacillus	Only formula	0.000972572
Exclusively breast fed vs. exclusively formula fed	M00021	module	Cysteine biosynthesis, serine => cysteine	Only formula	k__Bacteria|p__Firmicutes|c__Clostridia|o__Clostridiales|f__Clostridiales_Family_XI_Incertae_Sedis|g__Peptoniphilus	Only formula	0.00403991
Exclusively breast fed vs. exclusively formula fed	M00021	module	Cysteine biosynthesis, serine => cysteine	Only formula	k__Bacteria|p__Firmicutes|c__Clostridia|o__Clostridiales|f__Lachnospiraceae|g__Blautia	Only formula	0.0807983
Exclusively breast fed vs. exclusively formula fed	M00021	module	Cysteine biosynthesis, serine => cysteine	Only formula	k__Bacteria|p__Firmicutes|c__Erysipelotrichia|o__Erysipelotrichales|f__Erysipelotrichaceae|g__Coprobacillus	Only formula	0.0433168
Exclusively breast fed vs. exclusively formula fed	M00021	module	Cysteine biosynthesis, serine => cysteine	Only formula	k__Bacteria|p__Firmicutes|c__Negativicutes|o__Selenomonadales|f__Acidaminococcaceae|g__Acidaminococcaceae_unclassified	Only breast milk	0.00022444
Exclusively breast fed vs. exclusively formula fed	M00021	module	Cysteine biosynthesis, serine => cysteine	Only formula	k__Bacteria|p__Firmicutes|c__Negativicutes|o__Selenomonadales|f__Veillonellaceae|g__Anaeroglobus	Only breast milk	0.00104738
Exclusively breast fed vs. exclusively formula fed	M00021	module	Cysteine biosynthesis, serine => cysteine	Only formula	k__Bacteria|p__Firmicutes|c__Negativicutes|o__Selenomonadales|f__Veillonellaceae|g__Megasphaera	Only formula	0.025212
Exclusively breast fed vs. exclusively formula fed	M00021	module	Cysteine biosynthesis, serine => cysteine	Only formula	k__Bacteria|p__Firmicutes|c__Negativicutes|o__Selenomonadales|f__Veillonellaceae|g__Veillonella	Only formula	0.326111
Exclusively breast fed vs. exclusively formula fed	M00021	module	Cysteine biosynthesis, serine => cysteine	Only formula	k__Bacteria|p__Proteobacteria|c__Deltaproteobacteria|o__Desulfovibrionales|f__Desulfovibrionaceae|g__Bilophila	Only breast milk	7.48132e-05
Exclusively breast fed vs. exclusively formula fed	M00021	module	Cysteine biosynthesis, serine => cysteine	Only formula	k__Bacteria|p__Proteobacteria|c__Gammaproteobacteria|o__Enterobacteriales|f__Enterobacteriaceae|g__Citrobacter	Only formula	0.210075
Exclusively breast fed vs. exclusively formula fed	M00021	module	Cysteine biosynthesis, serine => cysteine	Only formula	k__Bacteria|p__Proteobacteria|c__Gammaproteobacteria|o__Enterobacteriales|f__Enterobacteriaceae|g__Enterobacter	Only formula	0.048479
Exclusively breast fed vs. exclusively formula fed	M00021	module	Cysteine biosynthesis, serine => cysteine	Only formula	k__Bacteria|p__Proteobacteria|c__Gammaproteobacteria|o__Enterobacteriales|f__Enterobacteriaceae|g__Escherichia	Only formula	0.739828
Exclusively breast fed vs. exclusively formula fed	M00021	module	Cysteine biosynthesis, serine => cysteine	Only formula	k__Bacteria|p__Proteobacteria|c__Gammaproteobacteria|o__Enterobacteriales|f__Enterobacteriaceae|g__Klebsiella	Only formula	0.44454
Exclusively breast fed vs. exclusively formula fed	M00021	module	Cysteine biosynthesis, serine => cysteine	Only formula	k__Bacteria|p__Proteobacteria|c__Gammaproteobacteria|o__Enterobacteriales|f__Enterobacteriaceae|g__Raoultella	Only breast milk	0.00725688
Exclusively breast fed vs. exclusively formula fed	M00021	module	Cysteine biosynthesis, serine => cysteine	Only formula	k__Bacteria|p__Proteobacteria|c__Gammaproteobacteria|o__Enterobacteriales|f__Enterobacteriaceae|g__Serratia	Only formula	0.0691274
Exclusively breast fed vs. exclusively formula fed	M00021	module	Cysteine biosynthesis, serine => cysteine	Only formula	k__Bacteria|p__Proteobacteria|c__Gammaproteobacteria|o__Enterobacteriales|f__Enterobacteriaceae|g__Shigella	Only breast milk	0.0162345
Exclusively breast fed vs. exclusively formula fed	M00021	module	Cysteine biosynthesis, serine => cysteine	Only formula	k__Bacteria|p__Proteobacteria|c__Gammaproteobacteria|o__Pasteurellales|f__Pasteurellaceae|g__Haemophilus	Only breast milk	0.0434665
Exclusively breast fed vs. exclusively formula fed	M00021	module	Cysteine biosynthesis, serine => cysteine	Only formula	k__Bacteria|p__Proteobacteria|c__Gammaproteobacteria|o__Pseudomonadales|f__Moraxellaceae|g__Acinetobacter	Only formula	0.000149626
Exclusively breast fed vs. exclusively formula fed	M00021	module	Cysteine biosynthesis, serine => cysteine	Only formula	k__Bacteria|p__Proteobacteria|c__Gammaproteobacteria|o__Pseudomonadales|f__Pseudomonadaceae|g__Pseudomonas	Only formula	0.00194514
On vs. off antibiotics	M00022	module	Shikimate pathway, phosphoenolpyruvate + erythrose-4P => chorismate	No antibiotics	k__Bacteria|p__Actinobacteria|c__Actinobacteria|o__Actinomycetales|f__Actinomycetaceae|g__Actinomyces	No antibiotics during	0.0230062
On vs. off antibiotics	M00022	module	Shikimate pathway, phosphoenolpyruvate + erythrose-4P => chorismate	No antibiotics	k__Bacteria|p__Actinobacteria|c__Actinobacteria|o__Actinomycetales|f__Corynebacteriaceae|g__Corynebacterium	No antibiotics during	0.0001125
On vs. off antibiotics	M00022	module	Shikimate pathway, phosphoenolpyruvate + erythrose-4P => chorismate	No antibiotics	k__Bacteria|p__Actinobacteria|c__Actinobacteria|o__Actinomycetales|f__Micrococcaceae|g__Rothia	No antibiotics during	0.010125
On vs. off antibiotics	M00022	module	Shikimate pathway, phosphoenolpyruvate + erythrose-4P => chorismate	No antibiotics	k__Bacteria|p__Actinobacteria|c__Actinobacteria|o__Bifidobacteriales|f__Bifidobacteriaceae|g__Bifidobacterium	Any antibiotics during	0.92998
On vs. off antibiotics	M00022	module	Shikimate pathway, phosphoenolpyruvate + erythrose-4P => chorismate	No antibiotics	k__Bacteria|p__Actinobacteria|c__Actinobacteria|o__Coriobacteriales|f__Coriobacteriaceae|g__Collinsella	No antibiotics during	0.120994
On vs. off antibiotics	M00022	module	Shikimate pathway, phosphoenolpyruvate + erythrose-4P => chorismate	No antibiotics	k__Bacteria|p__Actinobacteria|c__Actinobacteria|o__Coriobacteriales|f__Coriobacteriaceae|g__Eggerthella	No antibiotics during	0.00973124
On vs. off antibiotics	M00022	module	Shikimate pathway, phosphoenolpyruvate + erythrose-4P => chorismate	No antibiotics	k__Bacteria|p__Actinobacteria|c__Actinobacteria|o__Coriobacteriales|f__Coriobacteriaceae|g__Gordonibacter	No antibiotics during	0.00050625
On vs. off antibiotics	M00022	module	Shikimate pathway, phosphoenolpyruvate + erythrose-4P => chorismate	No antibiotics	k__Bacteria|p__Bacteroidetes|c__Bacteroidia|o__Bacteroidales|f__Bacteroidaceae|g__Bacteroides	No antibiotics during	0.345712
On vs. off antibiotics	M00022	module	Shikimate pathway, phosphoenolpyruvate + erythrose-4P => chorismate	No antibiotics	k__Bacteria|p__Bacteroidetes|c__Bacteroidia|o__Bacteroidales|f__Porphyromonadaceae|g__Parabacteroides	No antibiotics during	0.0257062
On vs. off antibiotics	M00022	module	Shikimate pathway, phosphoenolpyruvate + erythrose-4P => chorismate	No antibiotics	k__Bacteria|p__Bacteroidetes|c__Bacteroidia|o__Bacteroidales|f__Prevotellaceae|g__Prevotella	Any antibiotics during	0.106931
On vs. off antibiotics	M00022	module	Shikimate pathway, phosphoenolpyruvate + erythrose-4P => chorismate	No antibiotics	k__Bacteria|p__Bacteroidetes|c__Bacteroidia|o__Bacteroidales|f__Rikenellaceae|g__Alistipes	Any antibiotics during	0.0264937
On vs. off antibiotics	M00022	module	Shikimate pathway, phosphoenolpyruvate + erythrose-4P => chorismate	No antibiotics	k__Bacteria|p__Deinococcus_Thermus|c__Deinococci|o__Deinococcales|f__Deinococcaceae|g__Deinococcus	Any antibiotics during	5.62499e-05
On vs. off antibiotics	M00022	module	Shikimate pathway, phosphoenolpyruvate + erythrose-4P => chorismate	No antibiotics	k__Bacteria|p__Firmicutes|c__Bacilli|o__Bacillales|f__Bacillaceae|g__Geobacillus	Any antibiotics during	0.000225
On vs. off antibiotics	M00022	module	Shikimate pathway, phosphoenolpyruvate + erythrose-4P => chorismate	No antibiotics	k__Bacteria|p__Firmicutes|c__Bacilli|o__Bacillales|f__Staphylococcaceae|g__Staphylococcus	No antibiotics during	0.00320625
On vs. off antibiotics	M00022	module	Shikimate pathway, phosphoenolpyruvate + erythrose-4P => chorismate	No antibiotics	k__Bacteria|p__Firmicutes|c__Bacilli|o__Lactobacillales|f__Enterococcaceae|g__Enterococcus	Any antibiotics during	0.156037
On vs. off antibiotics	M00022	module	Shikimate pathway, phosphoenolpyruvate + erythrose-4P => chorismate	No antibiotics	k__Bacteria|p__Firmicutes|c__Bacilli|o__Lactobacillales|f__Leuconostocaceae|g__Weissella	Any antibiotics during	0.00016875
On vs. off antibiotics	M00022	module	Shikimate pathway, phosphoenolpyruvate + erythrose-4P => chorismate	No antibiotics	k__Bacteria|p__Firmicutes|c__Clostridia|o__Clostridiales|f__Clostridiales_Family_XI_Incertae_Sedis|g__Anaerococcus	No antibiotics during	0.0027
On vs. off antibiotics	M00022	module	Shikimate pathway, phosphoenolpyruvate + erythrose-4P => chorismate	No antibiotics	k__Bacteria|p__Firmicutes|c__Clostridia|o__Clostridiales|f__Clostridiales_noname|g__Flavonifractor	Any antibiotics during	0.0277875
On vs. off antibiotics	M00022	module	Shikimate pathway, phosphoenolpyruvate + erythrose-4P => chorismate	No antibiotics	k__Bacteria|p__Firmicutes|c__Clostridia|o__Clostridiales|f__Eubacteriaceae|g__Eubacterium	Any antibiotics during	0.0136125
On vs. off antibiotics	M00022	module	Shikimate pathway, phosphoenolpyruvate + erythrose-4P => chorismate	No antibiotics	k__Bacteria|p__Firmicutes|c__Clostridia|o__Clostridiales|f__Lachnospiraceae|g__Dorea	No antibiotics during	0.001125
On vs. off antibiotics	M00022	module	Shikimate pathway, phosphoenolpyruvate + erythrose-4P => chorismate	No antibiotics	k__Bacteria|p__Firmicutes|c__Clostridia|o__Clostridiales|f__Lachnospiraceae|g__Oribacterium	No antibiotics during	0.001125
On vs. off antibiotics	M00022	module	Shikimate pathway, phosphoenolpyruvate + erythrose-4P => chorismate	No antibiotics	k__Bacteria|p__Firmicutes|c__Clostridia|o__Clostridiales|f__Lachnospiraceae|g__Roseburia	Any antibiotics during	0.0865687
On vs. off antibiotics	M00022	module	Shikimate pathway, phosphoenolpyruvate + erythrose-4P => chorismate	No antibiotics	k__Bacteria|p__Firmicutes|c__Clostridia|o__Clostridiales|f__Ruminococcaceae|g__Ruminococcus	No antibiotics during	0.0125437
On vs. off antibiotics	M00022	module	Shikimate pathway, phosphoenolpyruvate + erythrose-4P => chorismate	No antibiotics	k__Bacteria|p__Firmicutes|c__Clostridia|o__Clostridiales|f__Ruminococcaceae|g__Subdoligranulum	Any antibiotics during	0.105075
On vs. off antibiotics	M00022	module	Shikimate pathway, phosphoenolpyruvate + erythrose-4P => chorismate	No antibiotics	k__Bacteria|p__Firmicutes|c__Erysipelotrichia|o__Erysipelotrichales|f__Erysipelotrichaceae|g__Coprobacillus	No antibiotics during	0.037575
On vs. off antibiotics	M00022	module	Shikimate pathway, phosphoenolpyruvate + erythrose-4P => chorismate	No antibiotics	k__Bacteria|p__Firmicutes|c__Erysipelotrichia|o__Erysipelotrichales|f__Erysipelotrichaceae|g__Solobacterium	Any antibiotics during	0.0041625
On vs. off antibiotics	M00022	module	Shikimate pathway, phosphoenolpyruvate + erythrose-4P => chorismate	No antibiotics	k__Bacteria|p__Firmicutes|c__Negativicutes|o__Selenomonadales|f__Acidaminococcaceae|g__Acidaminococcus	Any antibiotics during	0.0138937
On vs. off antibiotics	M00022	module	Shikimate pathway, phosphoenolpyruvate + erythrose-4P => chorismate	No antibiotics	k__Bacteria|p__Firmicutes|c__Negativicutes|o__Selenomonadales|f__Veillonellaceae|g__Megamonas	No antibiotics during	0.0526499
On vs. off antibiotics	M00022	module	Shikimate pathway, phosphoenolpyruvate + erythrose-4P => chorismate	No antibiotics	k__Bacteria|p__Firmicutes|c__Negativicutes|o__Selenomonadales|f__Veillonellaceae|g__Megasphaera	No antibiotics during	0.0498937
On vs. off antibiotics	M00022	module	Shikimate pathway, phosphoenolpyruvate + erythrose-4P => chorismate	No antibiotics	k__Bacteria|p__Proteobacteria|c__Deltaproteobacteria|o__Desulfovibrionales|f__Desulfovibrionaceae|g__Bilophila	No antibiotics during	0.00185625
On vs. off antibiotics	M00022	module	Shikimate pathway, phosphoenolpyruvate + erythrose-4P => chorismate	No antibiotics	k__Bacteria|p__Proteobacteria|c__Epsilonproteobacteria|o__Campylobacterales|f__Campylobacteraceae|g__Campylobacter	Any antibiotics during	0.00016875
On vs. off antibiotics	M00022	module	Shikimate pathway, phosphoenolpyruvate + erythrose-4P => chorismate	No antibiotics	k__Bacteria|p__Proteobacteria|c__Gammaproteobacteria|o__Enterobacteriales|f__Enterobacteriaceae|g__Citrobacter	No antibiotics during	0.0170437
On vs. off antibiotics	M00022	module	Shikimate pathway, phosphoenolpyruvate + erythrose-4P => chorismate	No antibiotics	k__Bacteria|p__Proteobacteria|c__Gammaproteobacteria|o__Enterobacteriales|f__Enterobacteriaceae|g__Escherichia	No antibiotics during	1.92026
On vs. off antibiotics	M00022	module	Shikimate pathway, phosphoenolpyruvate + erythrose-4P => chorismate	No antibiotics	k__Bacteria|p__Proteobacteria|c__Gammaproteobacteria|o__Enterobacteriales|f__Enterobacteriaceae|g__Klebsiella	No antibiotics during	0.779737
On vs. off antibiotics	M00022	module	Shikimate pathway, phosphoenolpyruvate + erythrose-4P => chorismate	No antibiotics	k__Bacteria|p__Proteobacteria|c__Gammaproteobacteria|o__Enterobacteriales|f__Enterobacteriaceae|g__Serratia	No antibiotics during	0.00016875
On vs. off antibiotics	M00022	module	Shikimate pathway, phosphoenolpyruvate + erythrose-4P => chorismate	No antibiotics	k__Bacteria|p__Proteobacteria|c__Gammaproteobacteria|o__Pasteurellales|f__Pasteurellaceae|g__Actinobacillus	No antibiotics during	0.003825
On vs. off antibiotics	M00022	module	Shikimate pathway, phosphoenolpyruvate + erythrose-4P => chorismate	No antibiotics	k__Bacteria|p__Proteobacteria|c__Gammaproteobacteria|o__Pasteurellales|f__Pasteurellaceae|g__Aggregatibacter	Any antibiotics during	0.000225
On vs. off antibiotics	M00022	module	Shikimate pathway, phosphoenolpyruvate + erythrose-4P => chorismate	No antibiotics	k__Bacteria|p__Proteobacteria|c__Gammaproteobacteria|o__Pasteurellales|f__Pasteurellaceae|g__Haemophilus	No antibiotics during	0.0353812
On vs. off antibiotics	M00022	module	Shikimate pathway, phosphoenolpyruvate + erythrose-4P => chorismate	No antibiotics	k__Bacteria|p__Verrucomicrobia|c__Verrucomicrobiae|o__Verrucomicrobiales|f__Verrucomicrobiaceae|g__Akkermansia	Any antibiotics during	0.0359437
On vs. off antibiotics	M00027	module	GABA (gamma-Aminobutyrate) shunt	No antibiotics	k__Bacteria|p__Actinobacteria|c__Actinobacteria|o__Actinomycetales|f__Actinomycetaceae|g__Actinomyces	No antibiotics during	0.0016875
On vs. off antibiotics	M00027	module	GABA (gamma-Aminobutyrate) shunt	No antibiotics	k__Bacteria|p__Actinobacteria|c__Actinobacteria|o__Actinomycetales|f__Corynebacteriaceae|g__Corynebacterium	No antibiotics during	0.00016875
On vs. off antibiotics	M00027	module	GABA (gamma-Aminobutyrate) shunt	No antibiotics	k__Bacteria|p__Actinobacteria|c__Actinobacteria|o__Actinomycetales|f__Micrococcaceae|g__Rothia	No antibiotics during	0.0021375
On vs. off antibiotics	M00027	module	GABA (gamma-Aminobutyrate) shunt	No antibiotics	k__Bacteria|p__Actinobacteria|c__Actinobacteria|o__Bifidobacteriales|f__Bifidobacteriaceae|g__Bifidobacterium	Any antibiotics during	1.01503
On vs. off antibiotics	M00027	module	GABA (gamma-Aminobutyrate) shunt	No antibiotics	k__Bacteria|p__Actinobacteria|c__Actinobacteria|o__Coriobacteriales|f__Coriobacteriaceae|g__Eggerthella	No antibiotics during	0.00354375
On vs. off antibiotics	M00027	module	GABA (gamma-Aminobutyrate) shunt	No antibiotics	k__Bacteria|p__Actinobacteria|c__Actinobacteria|o__Coriobacteriales|f__Coriobacteriaceae|g__Gordonibacter	No antibiotics during	0.0001125
On vs. off antibiotics	M00027	module	GABA (gamma-Aminobutyrate) shunt	No antibiotics	k__Bacteria|p__Bacteroidetes|c__Bacteroidia|o__Bacteroidales|f__Bacteroidaceae|g__Bacteroides	No antibiotics during	0.126169
On vs. off antibiotics	M00027	module	GABA (gamma-Aminobutyrate) shunt	No antibiotics	k__Bacteria|p__Bacteroidetes|c__Bacteroidia|o__Bacteroidales|f__Porphyromonadaceae|g__Parabacteroides	No antibiotics during	0.04995
On vs. off antibiotics	M00027	module	GABA (gamma-Aminobutyrate) shunt	No antibiotics	k__Bacteria|p__Bacteroidetes|c__Bacteroidia|o__Bacteroidales|f__Porphyromonadaceae|g__Porphyromonas	No antibiotics during	5.62499e-05
On vs. off antibiotics	M00027	module	GABA (gamma-Aminobutyrate) shunt	No antibiotics	k__Bacteria|p__Bacteroidetes|c__Bacteroidia|o__Bacteroidales|f__Prevotellaceae|g__Prevotella	Any antibiotics during	0.01125
On vs. off antibiotics	M00027	module	GABA (gamma-Aminobutyrate) shunt	No antibiotics	k__Bacteria|p__Bacteroidetes|c__Bacteroidia|o__Bacteroidales|f__Rikenellaceae|g__Alistipes	Any antibiotics during	0.00241875
On vs. off antibiotics	M00027	module	GABA (gamma-Aminobutyrate) shunt	No antibiotics	k__Bacteria|p__Firmicutes|c__Bacilli|o__Bacillales|f__Staphylococcaceae|g__Staphylococcus	No antibiotics during	0.00016875
On vs. off antibiotics	M00027	module	GABA (gamma-Aminobutyrate) shunt	No antibiotics	k__Bacteria|p__Firmicutes|c__Bacilli|o__Lactobacillales|f__Enterococcaceae|g__Enterococcus	Any antibiotics during	0.047475
On vs. off antibiotics	M00027	module	GABA (gamma-Aminobutyrate) shunt	No antibiotics	k__Bacteria|p__Firmicutes|c__Bacilli|o__Lactobacillales|f__Lactobacillaceae|g__Lactobacillus	No antibiotics during	0.0172125
On vs. off antibiotics	M00027	module	GABA (gamma-Aminobutyrate) shunt	No antibiotics	k__Bacteria|p__Firmicutes|c__Bacilli|o__Lactobacillales|f__Leuconostocaceae|g__Weissella	Any antibiotics during	5.62499e-05
On vs. off antibiotics	M00027	module	GABA (gamma-Aminobutyrate) shunt	No antibiotics	k__Bacteria|p__Firmicutes|c__Clostridia|o__Clostridiales|f__Clostridiaceae|g__Clostridium	Any antibiotics during	0.0622124
On vs. off antibiotics	M00027	module	GABA (gamma-Aminobutyrate) shunt	No antibiotics	k__Bacteria|p__Firmicutes|c__Clostridia|o__Clostridiales|f__Clostridiales_Family_XI_Incertae_Sedis|g__Anaerococcus	No antibiotics during	5.62499e-05
On vs. off antibiotics	M00027	module	GABA (gamma-Aminobutyrate) shunt	No antibiotics	k__Bacteria|p__Firmicutes|c__Clostridia|o__Clostridiales|f__Clostridiales_noname|g__Flavonifractor	Any antibiotics during	0.00298125
On vs. off antibiotics	M00027	module	GABA (gamma-Aminobutyrate) shunt	No antibiotics	k__Bacteria|p__Firmicutes|c__Clostridia|o__Clostridiales|f__Lachnospiraceae|g__Anaerostipes	No antibiotics during	0.00888749
On vs. off antibiotics	M00027	module	GABA (gamma-Aminobutyrate) shunt	No antibiotics	k__Bacteria|p__Firmicutes|c__Clostridia|o__Clostridiales|f__Lachnospiraceae|g__Blautia	No antibiotics during	0.0276187
On vs. off antibiotics	M00027	module	GABA (gamma-Aminobutyrate) shunt	No antibiotics	k__Bacteria|p__Firmicutes|c__Clostridia|o__Clostridiales|f__Lachnospiraceae|g__Oribacterium	No antibiotics during	0.000225
On vs. off antibiotics	M00027	module	GABA (gamma-Aminobutyrate) shunt	No antibiotics	k__Bacteria|p__Firmicutes|c__Clostridia|o__Clostridiales|f__Oscillospiraceae|g__Oscillibacter	No antibiotics during	0.00016875
On vs. off antibiotics	M00027	module	GABA (gamma-Aminobutyrate) shunt	No antibiotics	k__Bacteria|p__Firmicutes|c__Clostridia|o__Clostridiales|f__Ruminococcaceae|g__Subdoligranulum	Any antibiotics during	0.0106875
On vs. off antibiotics	M00027	module	GABA (gamma-Aminobutyrate) shunt	No antibiotics	k__Bacteria|p__Firmicutes|c__Erysipelotrichia|o__Erysipelotrichales|f__Erysipelotrichaceae|g__Coprobacillus	No antibiotics during	0.017775
On vs. off antibiotics	M00027	module	GABA (gamma-Aminobutyrate) shunt	No antibiotics	k__Bacteria|p__Firmicutes|c__Erysipelotrichia|o__Erysipelotrichales|f__Erysipelotrichaceae|g__Erysipelotrichaceae_noname	No antibiotics during	0.025425
On vs. off antibiotics	M00027	module	GABA (gamma-Aminobutyrate) shunt	No antibiotics	k__Bacteria|p__Firmicutes|c__Erysipelotrichia|o__Erysipelotrichales|f__Erysipelotrichaceae|g__Solobacterium	Any antibiotics during	0.000618749
On vs. off antibiotics	M00027	module	GABA (gamma-Aminobutyrate) shunt	No antibiotics	k__Bacteria|p__Proteobacteria|c__Deltaproteobacteria|o__Desulfovibrionales|f__Desulfovibrionaceae|g__Bilophila	No antibiotics during	0.00016875
On vs. off antibiotics	M00027	module	GABA (gamma-Aminobutyrate) shunt	No antibiotics	k__Bacteria|p__Proteobacteria|c__Gammaproteobacteria|o__Enterobacteriales|f__Enterobacteriaceae|g__Enterobacter	No antibiotics during	0.0641249
On vs. off antibiotics	M00027	module	GABA (gamma-Aminobutyrate) shunt	No antibiotics	k__Bacteria|p__Proteobacteria|c__Gammaproteobacteria|o__Enterobacteriales|f__Enterobacteriaceae|g__Escherichia	No antibiotics during	2.7495
On vs. off antibiotics	M00027	module	GABA (gamma-Aminobutyrate) shunt	No antibiotics	k__Bacteria|p__Proteobacteria|c__Gammaproteobacteria|o__Enterobacteriales|f__Enterobacteriaceae|g__Klebsiella	No antibiotics during	0.617006
On vs. off antibiotics	M00027	module	GABA (gamma-Aminobutyrate) shunt	No antibiotics	k__Bacteria|p__Proteobacteria|c__Gammaproteobacteria|o__Pasteurellales|f__Pasteurellaceae|g__Actinobacillus	No antibiotics during	1.52656e-18
On vs. off antibiotics	M00027	module	GABA (gamma-Aminobutyrate) shunt	No antibiotics	k__Bacteria|p__Proteobacteria|c__Gammaproteobacteria|o__Pasteurellales|f__Pasteurellaceae|g__Aggregatibacter	Any antibiotics during	0.00016875
On vs. off antibiotics	M00027	module	GABA (gamma-Aminobutyrate) shunt	No antibiotics	k__Bacteria|p__Proteobacteria|c__Gammaproteobacteria|o__Pasteurellales|f__Pasteurellaceae|g__Haemophilus	No antibiotics during	0.0465187
On vs. off antibiotics	M00027	module	GABA (gamma-Aminobutyrate) shunt	No antibiotics	k__Bacteria|p__Proteobacteria|c__Gammaproteobacteria|o__Pseudomonadales|f__Moraxellaceae|g__Acinetobacter	No antibiotics during	0.0001125
On vs. off antibiotics	M00028	module	Ornithine biosynthesis, glutamate => ornithine	No antibiotics	k__Bacteria|p__Actinobacteria|c__Actinobacteria|o__Actinomycetales|f__Actinomycetaceae|g__Actinomyces	No antibiotics during	0.0155812
On vs. off antibiotics	M00028	module	Ornithine biosynthesis, glutamate => ornithine	No antibiotics	k__Bacteria|p__Actinobacteria|c__Actinobacteria|o__Actinomycetales|f__Micrococcaceae|g__Rothia	No antibiotics during	0.00854999
On vs. off antibiotics	M00028	module	Ornithine biosynthesis, glutamate => ornithine	No antibiotics	k__Bacteria|p__Actinobacteria|c__Actinobacteria|o__Bifidobacteriales|f__Bifidobacteriaceae|g__Bifidobacterium	Any antibiotics during	0.592706
On vs. off antibiotics	M00028	module	Ornithine biosynthesis, glutamate => ornithine	No antibiotics	k__Bacteria|p__Actinobacteria|c__Actinobacteria|o__Coriobacteriales|f__Coriobacteriaceae|g__Collinsella	No antibiotics during	0.0873562
On vs. off antibiotics	M00028	module	Ornithine biosynthesis, glutamate => ornithine	No antibiotics	k__Bacteria|p__Actinobacteria|c__Actinobacteria|o__Coriobacteriales|f__Coriobacteriaceae|g__Eggerthella	No antibiotics during	0.001575
On vs. off antibiotics	M00028	module	Ornithine biosynthesis, glutamate => ornithine	No antibiotics	k__Bacteria|p__Actinobacteria|c__Actinobacteria|o__Coriobacteriales|f__Coriobacteriaceae|g__Gordonibacter	No antibiotics during	0.00028125
On vs. off antibiotics	M00028	module	Ornithine biosynthesis, glutamate => ornithine	No antibiotics	k__Bacteria|p__Bacteroidetes|c__Bacteroidia|o__Bacteroidales|f__Bacteroidaceae|g__Bacteroides	No antibiotics during	0.147206
On vs. off antibiotics	M00028	module	Ornithine biosynthesis, glutamate => ornithine	No antibiotics	k__Bacteria|p__Bacteroidetes|c__Bacteroidia|o__Bacteroidales|f__Porphyromonadaceae|g__Parabacteroides	No antibiotics during	0.0160312
On vs. off antibiotics	M00028	module	Ornithine biosynthesis, glutamate => ornithine	No antibiotics	k__Bacteria|p__Bacteroidetes|c__Bacteroidia|o__Bacteroidales|f__Prevotellaceae|g__Prevotella	Any antibiotics during	0.0887062
On vs. off antibiotics	M00028	module	Ornithine biosynthesis, glutamate => ornithine	No antibiotics	k__Bacteria|p__Bacteroidetes|c__Bacteroidia|o__Bacteroidales|f__Rikenellaceae|g__Alistipes	Any antibiotics during	0.0169312
On vs. off antibiotics	M00028	module	Ornithine biosynthesis, glutamate => ornithine	No antibiotics	k__Bacteria|p__Firmicutes|c__Bacilli|o__Bacillales|f__Bacillaceae|g__Geobacillus	Any antibiotics during	5.62499e-05
On vs. off antibiotics	M00028	module	Ornithine biosynthesis, glutamate => ornithine	No antibiotics	k__Bacteria|p__Firmicutes|c__Bacilli|o__Bacillales|f__Bacillales_noname|g__Gemella	No antibiotics during	5.62499e-05
On vs. off antibiotics	M00028	module	Ornithine biosynthesis, glutamate => ornithine	No antibiotics	k__Bacteria|p__Firmicutes|c__Bacilli|o__Bacillales|f__Staphylococcaceae|g__Staphylococcus	No antibiotics during	0.00286875
On vs. off antibiotics	M00028	module	Ornithine biosynthesis, glutamate => ornithine	No antibiotics	k__Bacteria|p__Firmicutes|c__Bacilli|o__Lactobacillales|f__Aerococcaceae|g__Abiotrophia	Any antibiotics during	5.62499e-05
On vs. off antibiotics	M00028	module	Ornithine biosynthesis, glutamate => ornithine	No antibiotics	k__Bacteria|p__Firmicutes|c__Bacilli|o__Lactobacillales|f__Enterococcaceae|g__Enterococcus	Any antibiotics during	0.337668
On vs. off antibiotics	M00028	module	Ornithine biosynthesis, glutamate => ornithine	No antibiotics	k__Bacteria|p__Firmicutes|c__Bacilli|o__Lactobacillales|f__Lactobacillaceae|g__Lactobacillus	No antibiotics during	0.034875
On vs. off antibiotics	M00028	module	Ornithine biosynthesis, glutamate => ornithine	No antibiotics	k__Bacteria|p__Firmicutes|c__Bacilli|o__Lactobacillales|f__Leuconostocaceae|g__Weissella	Any antibiotics during	0.000225
On vs. off antibiotics	M00028	module	Ornithine biosynthesis, glutamate => ornithine	No antibiotics	k__Bacteria|p__Firmicutes|c__Clostridia|o__Clostridiales|f__Clostridiales_Family_XI_Incertae_Sedis|g__Anaerococcus	No antibiotics during	0.001575
On vs. off antibiotics	M00028	module	Ornithine biosynthesis, glutamate => ornithine	No antibiotics	k__Bacteria|p__Firmicutes|c__Clostridia|o__Clostridiales|f__Clostridiales_noname|g__Flavonifractor	Any antibiotics during	0.0204187
On vs. off antibiotics	M00028	module	Ornithine biosynthesis, glutamate => ornithine	No antibiotics	k__Bacteria|p__Firmicutes|c__Clostridia|o__Clostridiales|f__Eubacteriaceae|g__Eubacterium	Any antibiotics during	0.0180562
On vs. off antibiotics	M00028	module	Ornithine biosynthesis, glutamate => ornithine	No antibiotics	k__Bacteria|p__Firmicutes|c__Clostridia|o__Clostridiales|f__Lachnospiraceae|g__Anaerostipes	No antibiotics during	0.0134437
On vs. off antibiotics	M00028	module	Ornithine biosynthesis, glutamate => ornithine	No antibiotics	k__Bacteria|p__Firmicutes|c__Clostridia|o__Clostridiales|f__Lachnospiraceae|g__Blautia	No antibiotics during	0.00618749
On vs. off antibiotics	M00028	module	Ornithine biosynthesis, glutamate => ornithine	No antibiotics	k__Bacteria|p__Firmicutes|c__Clostridia|o__Clostridiales|f__Lachnospiraceae|g__Oribacterium	No antibiotics during	0.001575
On vs. off antibiotics	M00028	module	Ornithine biosynthesis, glutamate => ornithine	No antibiotics	k__Bacteria|p__Firmicutes|c__Clostridia|o__Clostridiales|f__Lachnospiraceae|g__Roseburia	Any antibiotics during	0.04095
On vs. off antibiotics	M00028	module	Ornithine biosynthesis, glutamate => ornithine	No antibiotics	k__Bacteria|p__Firmicutes|c__Clostridia|o__Clostridiales|f__Peptostreptococcaceae|g__Peptostreptococcus	No antibiotics during	0.000731249
On vs. off antibiotics	M00028	module	Ornithine biosynthesis, glutamate => ornithine	No antibiotics	k__Bacteria|p__Firmicutes|c__Clostridia|o__Clostridiales|f__Ruminococcaceae|g__Faecalibacterium	Any antibiotics during	0.001125
On vs. off antibiotics	M00028	module	Ornithine biosynthesis, glutamate => ornithine	No antibiotics	k__Bacteria|p__Firmicutes|c__Clostridia|o__Clostridiales|f__Ruminococcaceae|g__Ruminococcus	No antibiotics during	0.0368437
On vs. off antibiotics	M00028	module	Ornithine biosynthesis, glutamate => ornithine	No antibiotics	k__Bacteria|p__Firmicutes|c__Clostridia|o__Clostridiales|f__Ruminococcaceae|g__Subdoligranulum	Any antibiotics during	0.0629437
On vs. off antibiotics	M00028	module	Ornithine biosynthesis, glutamate => ornithine	No antibiotics	k__Bacteria|p__Firmicutes|c__Erysipelotrichia|o__Erysipelotrichales|f__Erysipelotrichaceae|g__Coprobacillus	No antibiotics during	0.0468
On vs. off antibiotics	M00028	module	Ornithine biosynthesis, glutamate => ornithine	No antibiotics	k__Bacteria|p__Firmicutes|c__Erysipelotrichia|o__Erysipelotrichales|f__Erysipelotrichaceae|g__Solobacterium	Any antibiotics during	0.003825
On vs. off antibiotics	M00028	module	Ornithine biosynthesis, glutamate => ornithine	No antibiotics	k__Bacteria|p__Firmicutes|c__Negativicutes|o__Selenomonadales|f__Veillonellaceae|g__Megamonas	No antibiotics during	0.0637874
On vs. off antibiotics	M00028	module	Ornithine biosynthesis, glutamate => ornithine	No antibiotics	k__Bacteria|p__Proteobacteria|c__Deltaproteobacteria|o__Desulfovibrionales|f__Desulfovibrionaceae|g__Bilophila	No antibiotics during	0.00241875
On vs. off antibiotics	M00028	module	Ornithine biosynthesis, glutamate => ornithine	No antibiotics	k__Bacteria|p__Proteobacteria|c__Gammaproteobacteria|o__Enterobacteriales|f__Enterobacteriaceae|g__Citrobacter	No antibiotics during	0.00635624
On vs. off antibiotics	M00028	module	Ornithine biosynthesis, glutamate => ornithine	No antibiotics	k__Bacteria|p__Proteobacteria|c__Gammaproteobacteria|o__Enterobacteriales|f__Enterobacteriaceae|g__Escherichia	No antibiotics during	2.1267
On vs. off antibiotics	M00028	module	Ornithine biosynthesis, glutamate => ornithine	No antibiotics	k__Bacteria|p__Proteobacteria|c__Gammaproteobacteria|o__Enterobacteriales|f__Enterobacteriaceae|g__Klebsiella	No antibiotics during	0.547424
On vs. off antibiotics	M00028	module	Ornithine biosynthesis, glutamate => ornithine	No antibiotics	k__Bacteria|p__Proteobacteria|c__Gammaproteobacteria|o__Enterobacteriales|f__Enterobacteriaceae|g__Serratia	No antibiotics during	0.00016875
On vs. off antibiotics	M00028	module	Ornithine biosynthesis, glutamate => ornithine	No antibiotics	k__Bacteria|p__Proteobacteria|c__Gammaproteobacteria|o__Pasteurellales|f__Pasteurellaceae|g__Actinobacillus	No antibiotics during	0.0025875
On vs. off antibiotics	M00028	module	Ornithine biosynthesis, glutamate => ornithine	No antibiotics	k__Bacteria|p__Proteobacteria|c__Gammaproteobacteria|o__Pasteurellales|f__Pasteurellaceae|g__Aggregatibacter	Any antibiotics during	0.0001125
On vs. off antibiotics	M00028	module	Ornithine biosynthesis, glutamate => ornithine	No antibiotics	k__Bacteria|p__Proteobacteria|c__Gammaproteobacteria|o__Pasteurellales|f__Pasteurellaceae|g__Haemophilus	No antibiotics during	0.244631
On vs. off antibiotics	M00028	module	Ornithine biosynthesis, glutamate => ornithine	No antibiotics	k__Bacteria|p__Verrucomicrobia|c__Verrucomicrobiae|o__Verrucomicrobiales|f__Verrucomicrobiaceae|g__Akkermansia	Any antibiotics during	0.153112
Exclusively breast fed vs. exclusively formula fed	M00029	module	Urea cycle	Only formula	k__Bacteria|p__Actinobacteria|c__Actinobacteria|o__Actinomycetales|f__Corynebacteriaceae|g__Corynebacterium	Only breast milk	0.000523692
Exclusively breast fed vs. exclusively formula fed	M00029	module	Urea cycle	Only formula	k__Bacteria|p__Actinobacteria|c__Actinobacteria|o__Actinomycetales|f__Propionibacteriaceae|g__Propionibacteriaceae_unclassified	Only breast milk	0.0469827
Exclusively breast fed vs. exclusively formula fed	M00029	module	Urea cycle	Only formula	k__Bacteria|p__Actinobacteria|c__Actinobacteria|o__Actinomycetales|f__Propionibacteriaceae|g__Propionibacterium	Only breast milk	0.152394
Exclusively breast fed vs. exclusively formula fed	M00029	module	Urea cycle	Only formula	k__Bacteria|p__Actinobacteria|c__Actinobacteria|o__Bifidobacteriales|f__Bifidobacteriaceae|g__Bifidobacterium	Only breast milk	0.712371
Exclusively breast fed vs. exclusively formula fed	M00029	module	Urea cycle	Only formula	k__Bacteria|p__Actinobacteria|c__Actinobacteria|o__Bifidobacteriales|f__Bifidobacteriaceae|g__Scardovia	Only breast milk	0.00022444
Exclusively breast fed vs. exclusively formula fed	M00029	module	Urea cycle	Only formula	k__Bacteria|p__Actinobacteria|c__Actinobacteria|o__Coriobacteriales|f__Coriobacteriaceae|g__Collinsella	Only formula	0.222719
Exclusively breast fed vs. exclusively formula fed	M00029	module	Urea cycle	Only formula	k__Bacteria|p__Bacteroidetes|c__Bacteroidia|o__Bacteroidales|f__Bacteroidaceae|g__Bacteroides	Only breast milk	0.31646
Exclusively breast fed vs. exclusively formula fed	M00029	module	Urea cycle	Only formula	k__Bacteria|p__Bacteroidetes|c__Bacteroidia|o__Bacteroidales|f__Porphyromonadaceae|g__Coprobacter	Only breast milk	0.000748132
Exclusively breast fed vs. exclusively formula fed	M00029	module	Urea cycle	Only formula	k__Bacteria|p__Bacteroidetes|c__Bacteroidia|o__Bacteroidales|f__Porphyromonadaceae|g__Parabacteroides	Only breast milk	0.0968831
Exclusively breast fed vs. exclusively formula fed	M00029	module	Urea cycle	Only formula	k__Bacteria|p__Bacteroidetes|c__Bacteroidia|o__Bacteroidales|f__Rikenellaceae|g__Alistipes	Only formula	0.00254365
Exclusively breast fed vs. exclusively formula fed	M00029	module	Urea cycle	Only formula	k__Bacteria|p__Firmicutes|c__Bacilli|o__Bacillales|f__Bacillales_noname|g__Gemella	Only formula	0.00119701
Exclusively breast fed vs. exclusively formula fed	M00029	module	Urea cycle	Only formula	k__Bacteria|p__Firmicutes|c__Bacilli|o__Bacillales|f__Staphylococcaceae|g__Staphylococcus	Only breast milk	0.00561099
Exclusively breast fed vs. exclusively formula fed	M00029	module	Urea cycle	Only formula	k__Bacteria|p__Firmicutes|c__Bacilli|o__Lactobacillales|f__Lactobacillaceae|g__Lactobacillus	Only breast milk	0.0555114
Exclusively breast fed vs. exclusively formula fed	M00029	module	Urea cycle	Only formula	k__Bacteria|p__Firmicutes|c__Clostridia|o__Clostridiales|f__Clostridiaceae|g__Clostridium	Only breast milk	0.0125686
Exclusively breast fed vs. exclusively formula fed	M00029	module	Urea cycle	Only formula	k__Bacteria|p__Firmicutes|c__Clostridia|o__Clostridiales|f__Eubacteriaceae|g__Eubacterium	Only formula	0.00344141
Exclusively breast fed vs. exclusively formula fed	M00029	module	Urea cycle	Only formula	k__Bacteria|p__Firmicutes|c__Clostridia|o__Clostridiales|f__Lachnospiraceae|g__Blautia	Only formula	0.227432
Exclusively breast fed vs. exclusively formula fed	M00029	module	Urea cycle	Only formula	k__Bacteria|p__Firmicutes|c__Erysipelotrichia|o__Erysipelotrichales|f__Erysipelotrichaceae|g__Coprobacillus	Only formula	0.0643394
Exclusively breast fed vs. exclusively formula fed	M00029	module	Urea cycle	Only formula	k__Bacteria|p__Firmicutes|c__Erysipelotrichia|o__Erysipelotrichales|f__Erysipelotrichaceae|g__Erysipelotrichaceae_noname	Only formula	0.0650127
Exclusively breast fed vs. exclusively formula fed	M00029	module	Urea cycle	Only formula	k__Bacteria|p__Firmicutes|c__Negativicutes|o__Selenomonadales|f__Acidaminococcaceae|g__Acidaminococcaceae_unclassified	Only breast milk	0.00104738
Exclusively breast fed vs. exclusively formula fed	M00029	module	Urea cycle	Only formula	k__Bacteria|p__Firmicutes|c__Negativicutes|o__Selenomonadales|f__Acidaminococcaceae|g__Acidaminococcus	Only breast milk	0.102719
Exclusively breast fed vs. exclusively formula fed	M00029	module	Urea cycle	Only formula	k__Bacteria|p__Firmicutes|c__Negativicutes|o__Selenomonadales|f__Veillonellaceae|g__Anaeroglobus	Only breast milk	0.00276809
Exclusively breast fed vs. exclusively formula fed	M00029	module	Urea cycle	Only formula	k__Bacteria|p__Firmicutes|c__Negativicutes|o__Selenomonadales|f__Veillonellaceae|g__Dialister	Only breast milk	0.000523692
Exclusively breast fed vs. exclusively formula fed	M00029	module	Urea cycle	Only formula	k__Bacteria|p__Firmicutes|c__Negativicutes|o__Selenomonadales|f__Veillonellaceae|g__Megasphaera	Only formula	0.00134664
Exclusively breast fed vs. exclusively formula fed	M00029	module	Urea cycle	Only formula	k__Bacteria|p__Proteobacteria|c__Betaproteobacteria|o__Neisseriales|f__Neisseriaceae|g__Neisseria	Only breast milk	0.00119701
Exclusively breast fed vs. exclusively formula fed	M00029	module	Urea cycle	Only formula	k__Bacteria|p__Proteobacteria|c__Gammaproteobacteria|o__Enterobacteriales|f__Enterobacteriaceae|g__Citrobacter	Only formula	0.470126
Exclusively breast fed vs. exclusively formula fed	M00029	module	Urea cycle	Only formula	k__Bacteria|p__Proteobacteria|c__Gammaproteobacteria|o__Enterobacteriales|f__Enterobacteriaceae|g__Enterobacter	Only formula	0.066883
Exclusively breast fed vs. exclusively formula fed	M00029	module	Urea cycle	Only formula	k__Bacteria|p__Proteobacteria|c__Gammaproteobacteria|o__Enterobacteriales|f__Enterobacteriaceae|g__Escherichia	Only formula	1.36504
Exclusively breast fed vs. exclusively formula fed	M00029	module	Urea cycle	Only formula	k__Bacteria|p__Proteobacteria|c__Gammaproteobacteria|o__Enterobacteriales|f__Enterobacteriaceae|g__Klebsiella	Only formula	0.593269
Exclusively breast fed vs. exclusively formula fed	M00029	module	Urea cycle	Only formula	k__Bacteria|p__Proteobacteria|c__Gammaproteobacteria|o__Enterobacteriales|f__Enterobacteriaceae|g__Raoultella	Only breast milk	0.0199003
Exclusively breast fed vs. exclusively formula fed	M00029	module	Urea cycle	Only formula	k__Bacteria|p__Proteobacteria|c__Gammaproteobacteria|o__Enterobacteriales|f__Enterobacteriaceae|g__Shigella	Only breast milk	0.0350126
Exclusively breast fed vs. exclusively formula fed	M00029	module	Urea cycle	Only formula	k__Bacteria|p__Proteobacteria|c__Gammaproteobacteria|o__Pasteurellales|f__Pasteurellaceae|g__Actinobacillus	Only breast milk	0.00022444
Exclusively breast fed vs. exclusively formula fed	M00029	module	Urea cycle	Only formula	k__Bacteria|p__Proteobacteria|c__Gammaproteobacteria|o__Pasteurellales|f__Pasteurellaceae|g__Haemophilus	Only breast milk	0.134963
Exclusively breast fed vs. exclusively formula fed	M00029	module	Urea cycle	Only formula	k__Bacteria|p__Proteobacteria|c__Gammaproteobacteria|o__Pseudomonadales|f__Pseudomonadaceae|g__Pseudomonas	Only formula	0.0056858
Exclusively breast fed vs. exclusively formula fed	M00040	module	Tyrosine biosynthesis, prephanate => pretyrosine => tyrosine	Only formula	k__Bacteria|p__Actinobacteria|c__Actinobacteria|o__Actinomycetales|f__Corynebacteriaceae|g__Corynebacterium	Only breast milk	7.48132e-05
Exclusively breast fed vs. exclusively formula fed	M00040	module	Tyrosine biosynthesis, prephanate => pretyrosine => tyrosine	Only formula	k__Bacteria|p__Actinobacteria|c__Actinobacteria|o__Actinomycetales|f__Propionibacteriaceae|g__Propionibacteriaceae_unclassified	Only breast milk	0.0108479
Exclusively breast fed vs. exclusively formula fed	M00040	module	Tyrosine biosynthesis, prephanate => pretyrosine => tyrosine	Only formula	k__Bacteria|p__Actinobacteria|c__Actinobacteria|o__Actinomycetales|f__Propionibacteriaceae|g__Propionibacterium	Only breast milk	0.0324689
Exclusively breast fed vs. exclusively formula fed	M00040	module	Tyrosine biosynthesis, prephanate => pretyrosine => tyrosine	Only formula	k__Bacteria|p__Actinobacteria|c__Actinobacteria|o__Bifidobacteriales|f__Bifidobacteriaceae|g__Bifidobacterium	Only breast milk	2.80063
Exclusively breast fed vs. exclusively formula fed	M00040	module	Tyrosine biosynthesis, prephanate => pretyrosine => tyrosine	Only formula	k__Bacteria|p__Bacteroidetes|c__Bacteroidia|o__Bacteroidales|f__Bacteroidaceae|g__Bacteroides	Only breast milk	0.251821
Exclusively breast fed vs. exclusively formula fed	M00040	module	Tyrosine biosynthesis, prephanate => pretyrosine => tyrosine	Only formula	k__Bacteria|p__Bacteroidetes|c__Bacteroidia|o__Bacteroidales|f__Porphyromonadaceae|g__Coprobacter	Only breast milk	0.000299253
Exclusively breast fed vs. exclusively formula fed	M00040	module	Tyrosine biosynthesis, prephanate => pretyrosine => tyrosine	Only formula	k__Bacteria|p__Bacteroidetes|c__Bacteroidia|o__Bacteroidales|f__Porphyromonadaceae|g__Parabacteroides	Only breast milk	0.0157108
Exclusively breast fed vs. exclusively formula fed	M00040	module	Tyrosine biosynthesis, prephanate => pretyrosine => tyrosine	Only formula	k__Bacteria|p__Bacteroidetes|c__Bacteroidia|o__Bacteroidales|f__Rikenellaceae|g__Alistipes	Only formula	0.000673319
Exclusively breast fed vs. exclusively formula fed	M00040	module	Tyrosine biosynthesis, prephanate => pretyrosine => tyrosine	Only formula	k__Bacteria|p__Firmicutes|c__Bacilli|o__Bacillales|f__Staphylococcaceae|g__Staphylococcus	Only breast milk	0.000523692
Exclusively breast fed vs. exclusively formula fed	M00040	module	Tyrosine biosynthesis, prephanate => pretyrosine => tyrosine	Only formula	k__Bacteria|p__Firmicutes|c__Bacilli|o__Lactobacillales|f__Lactobacillaceae|g__Lactobacillus	Only breast milk	0.00359103
Exclusively breast fed vs. exclusively formula fed	M00040	module	Tyrosine biosynthesis, prephanate => pretyrosine => tyrosine	Only formula	k__Bacteria|p__Firmicutes|c__Clostridia|o__Clostridiales|f__Clostridiaceae|g__Clostridium	Only breast milk	0.0163093
Exclusively breast fed vs. exclusively formula fed	M00040	module	Tyrosine biosynthesis, prephanate => pretyrosine => tyrosine	Only formula	k__Bacteria|p__Firmicutes|c__Clostridia|o__Clostridiales|f__Eubacteriaceae|g__Eubacterium	Only formula	0.000897758
Exclusively breast fed vs. exclusively formula fed	M00040	module	Tyrosine biosynthesis, prephanate => pretyrosine => tyrosine	Only formula	k__Bacteria|p__Firmicutes|c__Erysipelotrichia|o__Erysipelotrichales|f__Erysipelotrichaceae|g__Erysipelotrichaceae_noname	Only formula	0.198105
Exclusively breast fed vs. exclusively formula fed	M00040	module	Tyrosine biosynthesis, prephanate => pretyrosine => tyrosine	Only formula	k__Bacteria|p__Firmicutes|c__Negativicutes|o__Selenomonadales|f__Acidaminococcaceae|g__Acidaminococcaceae_unclassified	Only breast milk	0.000374066
Exclusively breast fed vs. exclusively formula fed	M00040	module	Tyrosine biosynthesis, prephanate => pretyrosine => tyrosine	Only formula	k__Bacteria|p__Firmicutes|c__Negativicutes|o__Selenomonadales|f__Acidaminococcaceae|g__Acidaminococcus	Only breast milk	0.0196011
Exclusively breast fed vs. exclusively formula fed	M00040	module	Tyrosine biosynthesis, prephanate => pretyrosine => tyrosine	Only formula	k__Bacteria|p__Firmicutes|c__Negativicutes|o__Selenomonadales|f__Veillonellaceae|g__Anaeroglobus	Only breast milk	0.000972572
Exclusively breast fed vs. exclusively formula fed	M00040	module	Tyrosine biosynthesis, prephanate => pretyrosine => tyrosine	Only formula	k__Bacteria|p__Firmicutes|c__Negativicutes|o__Selenomonadales|f__Veillonellaceae|g__Dialister	Only breast milk	7.48132e-05
Exclusively breast fed vs. exclusively formula fed	M00040	module	Tyrosine biosynthesis, prephanate => pretyrosine => tyrosine	Only formula	k__Bacteria|p__Firmicutes|c__Negativicutes|o__Selenomonadales|f__Veillonellaceae|g__Megasphaera	Only formula	0.0507233
Exclusively breast fed vs. exclusively formula fed	M00040	module	Tyrosine biosynthesis, prephanate => pretyrosine => tyrosine	Only formula	k__Bacteria|p__Firmicutes|c__Negativicutes|o__Selenomonadales|f__Veillonellaceae|g__Veillonella	Only formula	0.535363
Exclusively breast fed vs. exclusively formula fed	M00040	module	Tyrosine biosynthesis, prephanate => pretyrosine => tyrosine	Only formula	k__Bacteria|p__Proteobacteria|c__Betaproteobacteria|o__Neisseriales|f__Neisseriaceae|g__Neisseria	Only breast milk	0.000149626
Exclusively breast fed vs. exclusively formula fed	M00040	module	Tyrosine biosynthesis, prephanate => pretyrosine => tyrosine	Only formula	k__Bacteria|p__Proteobacteria|c__Gammaproteobacteria|o__Enterobacteriales|f__Enterobacteriaceae|g__Citrobacter	Only formula	0.385138
Exclusively breast fed vs. exclusively formula fed	M00040	module	Tyrosine biosynthesis, prephanate => pretyrosine => tyrosine	Only formula	k__Bacteria|p__Proteobacteria|c__Gammaproteobacteria|o__Enterobacteriales|f__Enterobacteriaceae|g__Enterobacter	Only formula	0.161597
Exclusively breast fed vs. exclusively formula fed	M00040	module	Tyrosine biosynthesis, prephanate => pretyrosine => tyrosine	Only formula	k__Bacteria|p__Proteobacteria|c__Gammaproteobacteria|o__Enterobacteriales|f__Enterobacteriaceae|g__Escherichia	Only formula	1.22387
Exclusively breast fed vs. exclusively formula fed	M00040	module	Tyrosine biosynthesis, prephanate => pretyrosine => tyrosine	Only formula	k__Bacteria|p__Proteobacteria|c__Gammaproteobacteria|o__Enterobacteriales|f__Enterobacteriaceae|g__Klebsiella	Only formula	0.817933
Exclusively breast fed vs. exclusively formula fed	M00040	module	Tyrosine biosynthesis, prephanate => pretyrosine => tyrosine	Only formula	k__Bacteria|p__Proteobacteria|c__Gammaproteobacteria|o__Enterobacteriales|f__Enterobacteriaceae|g__Raoultella	Only breast milk	0.00441398
Exclusively breast fed vs. exclusively formula fed	M00040	module	Tyrosine biosynthesis, prephanate => pretyrosine => tyrosine	Only formula	k__Bacteria|p__Proteobacteria|c__Gammaproteobacteria|o__Enterobacteriales|f__Enterobacteriaceae|g__Shigella	Only breast milk	0.00942646
Exclusively breast fed vs. exclusively formula fed	M00040	module	Tyrosine biosynthesis, prephanate => pretyrosine => tyrosine	Only formula	k__Bacteria|p__Proteobacteria|c__Gammaproteobacteria|o__Pasteurellales|f__Pasteurellaceae|g__Haemophilus	Only breast milk	0.0279801
On vs. off antibiotics	M00040	module	Tyrosine biosynthesis, prephanate => pretyrosine => tyrosine	No antibiotics	k__Bacteria|p__Actinobacteria|c__Actinobacteria|o__Actinomycetales|f__Actinomycetaceae|g__Actinomyces	No antibiotics during	0.00208125
On vs. off antibiotics	M00040	module	Tyrosine biosynthesis, prephanate => pretyrosine => tyrosine	No antibiotics	k__Bacteria|p__Actinobacteria|c__Actinobacteria|o__Actinomycetales|f__Actinomycetaceae|g__Varibaculum	No antibiotics during	5.62499e-05
On vs. off antibiotics	M00040	module	Tyrosine biosynthesis, prephanate => pretyrosine => tyrosine	No antibiotics	k__Bacteria|p__Actinobacteria|c__Actinobacteria|o__Actinomycetales|f__Brevibacteriaceae|g__Brevibacterium	Any antibiotics during	5.62499e-05
On vs. off antibiotics	M00040	module	Tyrosine biosynthesis, prephanate => pretyrosine => tyrosine	No antibiotics	k__Bacteria|p__Actinobacteria|c__Actinobacteria|o__Bifidobacteriales|f__Bifidobacteriaceae|g__Bifidobacterium	Any antibiotics during	1.33605
On vs. off antibiotics	M00040	module	Tyrosine biosynthesis, prephanate => pretyrosine => tyrosine	No antibiotics	k__Bacteria|p__Actinobacteria|c__Actinobacteria|o__Coriobacteriales|f__Coriobacteriaceae|g__Eggerthella	No antibiotics during	0.0027
On vs. off antibiotics	M00040	module	Tyrosine biosynthesis, prephanate => pretyrosine => tyrosine	No antibiotics	k__Bacteria|p__Bacteroidetes|c__Bacteroidia|o__Bacteroidales|f__Bacteroidaceae|g__Bacteroides	No antibiotics during	0.169706
On vs. off antibiotics	M00040	module	Tyrosine biosynthesis, prephanate => pretyrosine => tyrosine	No antibiotics	k__Bacteria|p__Bacteroidetes|c__Bacteroidia|o__Bacteroidales|f__Porphyromonadaceae|g__Parabacteroides	No antibiotics during	0.0581624
On vs. off antibiotics	M00040	module	Tyrosine biosynthesis, prephanate => pretyrosine => tyrosine	No antibiotics	k__Bacteria|p__Bacteroidetes|c__Bacteroidia|o__Bacteroidales|f__Prevotellaceae|g__Prevotella	Any antibiotics during	0.0153
On vs. off antibiotics	M00040	module	Tyrosine biosynthesis, prephanate => pretyrosine => tyrosine	No antibiotics	k__Bacteria|p__Bacteroidetes|c__Bacteroidia|o__Bacteroidales|f__Rikenellaceae|g__Alistipes	Any antibiotics during	0.00286875
On vs. off antibiotics	M00040	module	Tyrosine biosynthesis, prephanate => pretyrosine => tyrosine	No antibiotics	k__Bacteria|p__Firmicutes|c__Bacilli|o__Bacillales|f__Bacillaceae|g__Geobacillus	Any antibiotics during	0.0001125
On vs. off antibiotics	M00040	module	Tyrosine biosynthesis, prephanate => pretyrosine => tyrosine	No antibiotics	k__Bacteria|p__Firmicutes|c__Bacilli|o__Bacillales|f__Staphylococcaceae|g__Staphylococcus	No antibiotics during	0.0001125
On vs. off antibiotics	M00040	module	Tyrosine biosynthesis, prephanate => pretyrosine => tyrosine	No antibiotics	k__Bacteria|p__Firmicutes|c__Bacilli|o__Lactobacillales|f__Enterococcaceae|g__Enterococcus	Any antibiotics during	0.0564749
On vs. off antibiotics	M00040	module	Tyrosine biosynthesis, prephanate => pretyrosine => tyrosine	No antibiotics	k__Bacteria|p__Firmicutes|c__Bacilli|o__Lactobacillales|f__Lactobacillaceae|g__Lactobacillus	No antibiotics during	0.019575
On vs. off antibiotics	M00040	module	Tyrosine biosynthesis, prephanate => pretyrosine => tyrosine	No antibiotics	k__Bacteria|p__Firmicutes|c__Bacilli|o__Lactobacillales|f__Leuconostocaceae|g__Weissella	Any antibiotics during	5.62499e-05
On vs. off antibiotics	M00040	module	Tyrosine biosynthesis, prephanate => pretyrosine => tyrosine	No antibiotics	k__Bacteria|p__Firmicutes|c__Clostridia|o__Clostridiales|f__Clostridiaceae|g__Clostridium	Any antibiotics during	0.0785812
On vs. off antibiotics	M00040	module	Tyrosine biosynthesis, prephanate => pretyrosine => tyrosine	No antibiotics	k__Bacteria|p__Firmicutes|c__Clostridia|o__Clostridiales|f__Clostridiales_Family_XIII_Incertae_Sedis|g__Clostridiales_Family_XIII_Incertae_Sedis_unclassified	No antibiotics during	0.0001125
On vs. off antibiotics	M00040	module	Tyrosine biosynthesis, prephanate => pretyrosine => tyrosine	No antibiotics	k__Bacteria|p__Firmicutes|c__Clostridia|o__Clostridiales|f__Clostridiales_Family_XI_Incertae_Sedis|g__Anaerococcus	No antibiotics during	0.00016875
On vs. off antibiotics	M00040	module	Tyrosine biosynthesis, prephanate => pretyrosine => tyrosine	No antibiotics	k__Bacteria|p__Firmicutes|c__Clostridia|o__Clostridiales|f__Clostridiales_noname|g__Flavonifractor	Any antibiotics during	0.0039375
On vs. off antibiotics	M00040	module	Tyrosine biosynthesis, prephanate => pretyrosine => tyrosine	No antibiotics	k__Bacteria|p__Firmicutes|c__Clostridia|o__Clostridiales|f__Lachnospiraceae|g__Anaerostipes	No antibiotics during	0.0105187
On vs. off antibiotics	M00040	module	Tyrosine biosynthesis, prephanate => pretyrosine => tyrosine	No antibiotics	k__Bacteria|p__Firmicutes|c__Clostridia|o__Clostridiales|f__Lachnospiraceae|g__Blautia	No antibiotics during	0.0280125
On vs. off antibiotics	M00040	module	Tyrosine biosynthesis, prephanate => pretyrosine => tyrosine	No antibiotics	k__Bacteria|p__Firmicutes|c__Clostridia|o__Clostridiales|f__Oscillospiraceae|g__Oscillibacter	No antibiotics during	0.0001125
On vs. off antibiotics	M00040	module	Tyrosine biosynthesis, prephanate => pretyrosine => tyrosine	No antibiotics	k__Bacteria|p__Firmicutes|c__Clostridia|o__Clostridiales|f__Peptostreptococcaceae|g__Peptostreptococcus	No antibiotics during	0.0001125
On vs. off antibiotics	M00040	module	Tyrosine biosynthesis, prephanate => pretyrosine => tyrosine	No antibiotics	k__Bacteria|p__Firmicutes|c__Clostridia|o__Clostridiales|f__Ruminococcaceae|g__Subdoligranulum	Any antibiotics during	0.0119812
On vs. off antibiotics	M00040	module	Tyrosine biosynthesis, prephanate => pretyrosine => tyrosine	No antibiotics	k__Bacteria|p__Firmicutes|c__Erysipelotrichia|o__Erysipelotrichales|f__Erysipelotrichaceae|g__Coprobacillus	No antibiotics during	0.0191812
On vs. off antibiotics	M00040	module	Tyrosine biosynthesis, prephanate => pretyrosine => tyrosine	No antibiotics	k__Bacteria|p__Firmicutes|c__Erysipelotrichia|o__Erysipelotrichales|f__Erysipelotrichaceae|g__Erysipelotrichaceae_noname	No antibiotics during	0.0288562
On vs. off antibiotics	M00040	module	Tyrosine biosynthesis, prephanate => pretyrosine => tyrosine	No antibiotics	k__Bacteria|p__Firmicutes|c__Erysipelotrichia|o__Erysipelotrichales|f__Erysipelotrichaceae|g__Solobacterium	Any antibiotics during	0.000731249
On vs. off antibiotics	M00040	module	Tyrosine biosynthesis, prephanate => pretyrosine => tyrosine	No antibiotics	k__Bacteria|p__Firmicutes|c__Negativicutes|o__Selenomonadales|f__Veillonellaceae|g__Veillonella	No antibiotics during	0.168581
On vs. off antibiotics	M00040	module	Tyrosine biosynthesis, prephanate => pretyrosine => tyrosine	No antibiotics	k__Bacteria|p__Proteobacteria|c__Betaproteobacteria|o__Burkholderiales|f__Sutterellaceae|g__Parasutterella	No antibiotics during	0.000225
On vs. off antibiotics	M00040	module	Tyrosine biosynthesis, prephanate => pretyrosine => tyrosine	No antibiotics	k__Bacteria|p__Proteobacteria|c__Betaproteobacteria|o__Gallionellales|f__Gallionellaceae|g__Gallionellaceae_unclassified	Any antibiotics during	5.62499e-05
On vs. off antibiotics	M00040	module	Tyrosine biosynthesis, prephanate => pretyrosine => tyrosine	No antibiotics	k__Bacteria|p__Proteobacteria|c__Betaproteobacteria|o__Neisseriales|f__Neisseriaceae|g__Kingella	Any antibiotics during	5.62499e-05
On vs. off antibiotics	M00040	module	Tyrosine biosynthesis, prephanate => pretyrosine => tyrosine	No antibiotics	k__Bacteria|p__Proteobacteria|c__Gammaproteobacteria|o__Enterobacteriales|f__Enterobacteriaceae|g__Escherichia	No antibiotics during	2.06325
On vs. off antibiotics	M00040	module	Tyrosine biosynthesis, prephanate => pretyrosine => tyrosine	No antibiotics	k__Bacteria|p__Proteobacteria|c__Gammaproteobacteria|o__Enterobacteriales|f__Enterobacteriaceae|g__Klebsiella	No antibiotics during	0.618468
On vs. off antibiotics	M00040	module	Tyrosine biosynthesis, prephanate => pretyrosine => tyrosine	No antibiotics	k__Bacteria|p__Proteobacteria|c__Gammaproteobacteria|o__Enterobacteriales|f__Enterobacteriaceae|g__Serratia	No antibiotics during	0.0001125
On vs. off antibiotics	M00040	module	Tyrosine biosynthesis, prephanate => pretyrosine => tyrosine	No antibiotics	k__Bacteria|p__Proteobacteria|c__Gammaproteobacteria|o__Pasteurellales|f__Pasteurellaceae|g__Actinobacillus	No antibiotics during	0.000225
On vs. off antibiotics	M00040	module	Tyrosine biosynthesis, prephanate => pretyrosine => tyrosine	No antibiotics	k__Bacteria|p__Proteobacteria|c__Gammaproteobacteria|o__Pasteurellales|f__Pasteurellaceae|g__Haemophilus	No antibiotics during	0.0585562
On vs. off antibiotics	M00044	module	Tyrosine degradation, tyrosine => homogentisate	No antibiotics	k__Bacteria|p__Actinobacteria|c__Actinobacteria|o__Actinomycetales|f__Actinomycetaceae|g__Actinomyces	No antibiotics during	0.0048375
On vs. off antibiotics	M00044	module	Tyrosine degradation, tyrosine => homogentisate	No antibiotics	k__Bacteria|p__Actinobacteria|c__Actinobacteria|o__Actinomycetales|f__Corynebacteriaceae|g__Corynebacterium	No antibiotics during	0.0001125
On vs. off antibiotics	M00044	module	Tyrosine degradation, tyrosine => homogentisate	No antibiotics	k__Bacteria|p__Actinobacteria|c__Actinobacteria|o__Actinomycetales|f__Micrococcaceae|g__Rothia	No antibiotics during	0.0034875
On vs. off antibiotics	M00044	module	Tyrosine degradation, tyrosine => homogentisate	No antibiotics	k__Bacteria|p__Actinobacteria|c__Actinobacteria|o__Bifidobacteriales|f__Bifidobacteriaceae|g__Bifidobacterium	Any antibiotics during	0.201825
On vs. off antibiotics	M00044	module	Tyrosine degradation, tyrosine => homogentisate	No antibiotics	k__Bacteria|p__Actinobacteria|c__Actinobacteria|o__Coriobacteriales|f__Coriobacteriaceae|g__Eggerthella	No antibiotics during	0.0048375
On vs. off antibiotics	M00044	module	Tyrosine degradation, tyrosine => homogentisate	No antibiotics	k__Bacteria|p__Actinobacteria|c__Actinobacteria|o__Coriobacteriales|f__Coriobacteriaceae|g__Gordonibacter	No antibiotics during	0.000225
On vs. off antibiotics	M00044	module	Tyrosine degradation, tyrosine => homogentisate	No antibiotics	k__Bacteria|p__Bacteroidetes|c__Bacteroidia|o__Bacteroidales|f__Bacteroidaceae|g__Bacteroides	No antibiotics during	0.193387
On vs. off antibiotics	M00044	module	Tyrosine degradation, tyrosine => homogentisate	No antibiotics	k__Bacteria|p__Bacteroidetes|c__Bacteroidia|o__Bacteroidales|f__Porphyromonadaceae|g__Parabacteroides	No antibiotics during	0.0739124
On vs. off antibiotics	M00044	module	Tyrosine degradation, tyrosine => homogentisate	No antibiotics	k__Bacteria|p__Bacteroidetes|c__Bacteroidia|o__Bacteroidales|f__Prevotellaceae|g__Prevotella	Any antibiotics during	0.01485
On vs. off antibiotics	M00044	module	Tyrosine degradation, tyrosine => homogentisate	No antibiotics	k__Bacteria|p__Bacteroidetes|c__Bacteroidia|o__Bacteroidales|f__Rikenellaceae|g__Alistipes	Any antibiotics during	0.00410625
On vs. off antibiotics	M00044	module	Tyrosine degradation, tyrosine => homogentisate	No antibiotics	k__Bacteria|p__Firmicutes|c__Bacilli|o__Bacillales|f__Staphylococcaceae|g__Staphylococcus	No antibiotics during	0.0003375
On vs. off antibiotics	M00044	module	Tyrosine degradation, tyrosine => homogentisate	No antibiotics	k__Bacteria|p__Firmicutes|c__Bacilli|o__Lactobacillales|f__Carnobacteriaceae|g__Granulicatella	No antibiotics during	0.000225
On vs. off antibiotics	M00044	module	Tyrosine degradation, tyrosine => homogentisate	No antibiotics	k__Bacteria|p__Firmicutes|c__Bacilli|o__Lactobacillales|f__Enterococcaceae|g__Enterococcus	Any antibiotics during	0.0663749
On vs. off antibiotics	M00044	module	Tyrosine degradation, tyrosine => homogentisate	No antibiotics	k__Bacteria|p__Firmicutes|c__Bacilli|o__Lactobacillales|f__Lactobacillaceae|g__Lactobacillus	No antibiotics during	0.0169312
On vs. off antibiotics	M00044	module	Tyrosine degradation, tyrosine => homogentisate	No antibiotics	k__Bacteria|p__Firmicutes|c__Bacilli|o__Lactobacillales|f__Streptococcaceae|g__Lactococcus	No antibiotics during	0.0001125
On vs. off antibiotics	M00044	module	Tyrosine degradation, tyrosine => homogentisate	No antibiotics	k__Bacteria|p__Firmicutes|c__Clostridia|o__Clostridiales|f__Clostridiaceae|g__Clostridium	Any antibiotics during	0.0957937
On vs. off antibiotics	M00044	module	Tyrosine degradation, tyrosine => homogentisate	No antibiotics	k__Bacteria|p__Firmicutes|c__Clostridia|o__Clostridiales|f__Clostridiales_Family_XI_Incertae_Sedis|g__Anaerococcus	No antibiotics during	0.000731249
On vs. off antibiotics	M00044	module	Tyrosine degradation, tyrosine => homogentisate	No antibiotics	k__Bacteria|p__Firmicutes|c__Clostridia|o__Clostridiales|f__Clostridiales_noname|g__Flavonifractor	Any antibiotics during	0.00500625
On vs. off antibiotics	M00044	module	Tyrosine degradation, tyrosine => homogentisate	No antibiotics	k__Bacteria|p__Firmicutes|c__Clostridia|o__Clostridiales|f__Lachnospiraceae|g__Anaerostipes	No antibiotics during	0.0160312
On vs. off antibiotics	M00044	module	Tyrosine degradation, tyrosine => homogentisate	No antibiotics	k__Bacteria|p__Firmicutes|c__Clostridia|o__Clostridiales|f__Lachnospiraceae|g__Blautia	No antibiotics during	0.0366187
On vs. off antibiotics	M00044	module	Tyrosine degradation, tyrosine => homogentisate	No antibiotics	k__Bacteria|p__Firmicutes|c__Clostridia|o__Clostridiales|f__Lachnospiraceae|g__Oribacterium	No antibiotics during	0.00045
On vs. off antibiotics	M00044	module	Tyrosine degradation, tyrosine => homogentisate	No antibiotics	k__Bacteria|p__Firmicutes|c__Clostridia|o__Clostridiales|f__Peptostreptococcaceae|g__Peptostreptococcus	No antibiotics during	5.62499e-05
On vs. off antibiotics	M00044	module	Tyrosine degradation, tyrosine => homogentisate	No antibiotics	k__Bacteria|p__Firmicutes|c__Clostridia|o__Clostridiales|f__Ruminococcaceae|g__Subdoligranulum	Any antibiotics during	0.0196312
On vs. off antibiotics	M00044	module	Tyrosine degradation, tyrosine => homogentisate	No antibiotics	k__Bacteria|p__Firmicutes|c__Erysipelotrichia|o__Erysipelotrichales|f__Erysipelotrichaceae|g__Coprobacillus	No antibiotics during	0.0190125
On vs. off antibiotics	M00044	module	Tyrosine degradation, tyrosine => homogentisate	No antibiotics	k__Bacteria|p__Firmicutes|c__Erysipelotrichia|o__Erysipelotrichales|f__Erysipelotrichaceae|g__Erysipelotrichaceae_noname	No antibiotics during	0.0333
On vs. off antibiotics	M00044	module	Tyrosine degradation, tyrosine => homogentisate	No antibiotics	k__Bacteria|p__Firmicutes|c__Erysipelotrichia|o__Erysipelotrichales|f__Erysipelotrichaceae|g__Solobacterium	Any antibiotics during	0.000618749
On vs. off antibiotics	M00044	module	Tyrosine degradation, tyrosine => homogentisate	No antibiotics	k__Bacteria|p__Proteobacteria|c__Betaproteobacteria|o__Burkholderiales|f__Sutterellaceae|g__Parasutterella	No antibiotics during	5.62499e-05
On vs. off antibiotics	M00044	module	Tyrosine degradation, tyrosine => homogentisate	No antibiotics	k__Bacteria|p__Proteobacteria|c__Betaproteobacteria|o__Neisseriales|f__Neisseriaceae|g__Neisseria	No antibiotics during	0.00016875
On vs. off antibiotics	M00044	module	Tyrosine degradation, tyrosine => homogentisate	No antibiotics	k__Bacteria|p__Proteobacteria|c__Deltaproteobacteria|o__Desulfovibrionales|f__Desulfovibrionaceae|g__Bilophila	No antibiotics during	0.000674999
On vs. off antibiotics	M00044	module	Tyrosine degradation, tyrosine => homogentisate	No antibiotics	k__Bacteria|p__Proteobacteria|c__Gammaproteobacteria|o__Enterobacteriales|f__Enterobacteriaceae|g__Citrobacter	No antibiotics during	0.00135
On vs. off antibiotics	M00044	module	Tyrosine degradation, tyrosine => homogentisate	No antibiotics	k__Bacteria|p__Proteobacteria|c__Gammaproteobacteria|o__Enterobacteriales|f__Enterobacteriaceae|g__Enterobacter	No antibiotics during	0.102037
On vs. off antibiotics	M00044	module	Tyrosine degradation, tyrosine => homogentisate	No antibiotics	k__Bacteria|p__Proteobacteria|c__Gammaproteobacteria|o__Enterobacteriales|f__Enterobacteriaceae|g__Escherichia	No antibiotics during	1.0314
On vs. off antibiotics	M00044	module	Tyrosine degradation, tyrosine => homogentisate	No antibiotics	k__Bacteria|p__Proteobacteria|c__Gammaproteobacteria|o__Enterobacteriales|f__Enterobacteriaceae|g__Klebsiella	No antibiotics during	1.64109
On vs. off antibiotics	M00044	module	Tyrosine degradation, tyrosine => homogentisate	No antibiotics	k__Bacteria|p__Proteobacteria|c__Gammaproteobacteria|o__Pasteurellales|f__Pasteurellaceae|g__Actinobacillus	No antibiotics during	0.000618749
On vs. off antibiotics	M00044	module	Tyrosine degradation, tyrosine => homogentisate	No antibiotics	k__Bacteria|p__Proteobacteria|c__Gammaproteobacteria|o__Pasteurellales|f__Pasteurellaceae|g__Aggregatibacter	Any antibiotics during	5.62499e-05
On vs. off antibiotics	M00044	module	Tyrosine degradation, tyrosine => homogentisate	No antibiotics	k__Bacteria|p__Proteobacteria|c__Gammaproteobacteria|o__Pasteurellales|f__Pasteurellaceae|g__Haemophilus	No antibiotics during	0.0663749
Exclusively breast fed vs. exclusively formula fed	M00046	module	Pyrimidine degradation, uracil => beta-alanine, thymine => 3-aminoisobutanoate	Only formula	k__Bacteria|p__Actinobacteria|c__Actinobacteria|o__Actinomycetales|f__Corynebacteriaceae|g__Corynebacterium	Only breast milk	7.48132e-05
Exclusively breast fed vs. exclusively formula fed	M00046	module	Pyrimidine degradation, uracil => beta-alanine, thymine => 3-aminoisobutanoate	Only formula	k__Bacteria|p__Actinobacteria|c__Actinobacteria|o__Actinomycetales|f__Propionibacteriaceae|g__Propionibacteriaceae_unclassified	Only breast milk	0.0101746
Exclusively breast fed vs. exclusively formula fed	M00046	module	Pyrimidine degradation, uracil => beta-alanine, thymine => 3-aminoisobutanoate	Only formula	k__Bacteria|p__Actinobacteria|c__Actinobacteria|o__Actinomycetales|f__Propionibacteriaceae|g__Propionibacterium	Only breast milk	0.029626
Exclusively breast fed vs. exclusively formula fed	M00046	module	Pyrimidine degradation, uracil => beta-alanine, thymine => 3-aminoisobutanoate	Only formula	k__Bacteria|p__Actinobacteria|c__Actinobacteria|o__Bifidobacteriales|f__Bifidobacteriaceae|g__Bifidobacterium	Only breast milk	2.83684
Exclusively breast fed vs. exclusively formula fed	M00046	module	Pyrimidine degradation, uracil => beta-alanine, thymine => 3-aminoisobutanoate	Only formula	k__Bacteria|p__Actinobacteria|c__Actinobacteria|o__Coriobacteriales|f__Coriobacteriaceae|g__Collinsella	Only formula	0.0341896
Exclusively breast fed vs. exclusively formula fed	M00046	module	Pyrimidine degradation, uracil => beta-alanine, thymine => 3-aminoisobutanoate	Only formula	k__Bacteria|p__Actinobacteria|c__Actinobacteria|o__Coriobacteriales|f__Coriobacteriaceae|g__Gordonibacter	Only formula	0.000149626
Exclusively breast fed vs. exclusively formula fed	M00046	module	Pyrimidine degradation, uracil => beta-alanine, thymine => 3-aminoisobutanoate	Only formula	k__Bacteria|p__Bacteroidetes|c__Bacteroidia|o__Bacteroidales|f__Bacteroidaceae|g__Bacteroides	Only breast milk	0.263866
Exclusively breast fed vs. exclusively formula fed	M00046	module	Pyrimidine degradation, uracil => beta-alanine, thymine => 3-aminoisobutanoate	Only formula	k__Bacteria|p__Bacteroidetes|c__Bacteroidia|o__Bacteroidales|f__Porphyromonadaceae|g__Coprobacter	Only breast milk	7.48132e-05
Exclusively breast fed vs. exclusively formula fed	M00046	module	Pyrimidine degradation, uracil => beta-alanine, thymine => 3-aminoisobutanoate	Only formula	k__Bacteria|p__Bacteroidetes|c__Bacteroidia|o__Bacteroidales|f__Porphyromonadaceae|g__Parabacteroides	Only breast milk	0.0173567
Exclusively breast fed vs. exclusively formula fed	M00046	module	Pyrimidine degradation, uracil => beta-alanine, thymine => 3-aminoisobutanoate	Only formula	k__Bacteria|p__Bacteroidetes|c__Bacteroidia|o__Bacteroidales|f__Rikenellaceae|g__Alistipes	Only formula	0.000972572
Exclusively breast fed vs. exclusively formula fed	M00046	module	Pyrimidine degradation, uracil => beta-alanine, thymine => 3-aminoisobutanoate	Only formula	k__Bacteria|p__Firmicutes|c__Clostridia|o__Clostridiales|f__Eubacteriaceae|g__Eubacterium	Only formula	0.00157108
Exclusively breast fed vs. exclusively formula fed	M00046	module	Pyrimidine degradation, uracil => beta-alanine, thymine => 3-aminoisobutanoate	Only formula	k__Bacteria|p__Firmicutes|c__Clostridia|o__Clostridiales|f__Lachnospiraceae|g__Blautia	Only formula	0.128903
Exclusively breast fed vs. exclusively formula fed	M00046	module	Pyrimidine degradation, uracil => beta-alanine, thymine => 3-aminoisobutanoate	Only formula	k__Bacteria|p__Firmicutes|c__Negativicutes|o__Selenomonadales|f__Acidaminococcaceae|g__Acidaminococcaceae_unclassified	Only breast milk	0.00022444
Exclusively breast fed vs. exclusively formula fed	M00046	module	Pyrimidine degradation, uracil => beta-alanine, thymine => 3-aminoisobutanoate	Only formula	k__Bacteria|p__Firmicutes|c__Negativicutes|o__Selenomonadales|f__Acidaminococcaceae|g__Acidaminococcus	Only breast milk	0.0190774
Exclusively breast fed vs. exclusively formula fed	M00046	module	Pyrimidine degradation, uracil => beta-alanine, thymine => 3-aminoisobutanoate	Only formula	k__Bacteria|p__Firmicutes|c__Negativicutes|o__Selenomonadales|f__Veillonellaceae|g__Anaeroglobus	Only breast milk	0.00187033
Exclusively breast fed vs. exclusively formula fed	M00046	module	Pyrimidine degradation, uracil => beta-alanine, thymine => 3-aminoisobutanoate	Only formula	k__Bacteria|p__Firmicutes|c__Negativicutes|o__Selenomonadales|f__Veillonellaceae|g__Dialister	Only breast milk	7.48132e-05
Exclusively breast fed vs. exclusively formula fed	M00046	module	Pyrimidine degradation, uracil => beta-alanine, thymine => 3-aminoisobutanoate	Only formula	k__Bacteria|p__Firmicutes|c__Negativicutes|o__Selenomonadales|f__Veillonellaceae|g__Veillonella	Only formula	0.669877
Exclusively breast fed vs. exclusively formula fed	M00046	module	Pyrimidine degradation, uracil => beta-alanine, thymine => 3-aminoisobutanoate	Only formula	k__Bacteria|p__Proteobacteria|c__Betaproteobacteria|o__Neisseriales|f__Neisseriaceae|g__Neisseria	Only breast milk	0.000299253
Exclusively breast fed vs. exclusively formula fed	M00046	module	Pyrimidine degradation, uracil => beta-alanine, thymine => 3-aminoisobutanoate	Only formula	k__Bacteria|p__Proteobacteria|c__Gammaproteobacteria|o__Enterobacteriales|f__Enterobacteriaceae|g__Citrobacter	Only formula	0.253243
Exclusively breast fed vs. exclusively formula fed	M00046	module	Pyrimidine degradation, uracil => beta-alanine, thymine => 3-aminoisobutanoate	Only formula	k__Bacteria|p__Proteobacteria|c__Gammaproteobacteria|o__Enterobacteriales|f__Enterobacteriaceae|g__Escherichia	Only formula	1.79088
Exclusively breast fed vs. exclusively formula fed	M00046	module	Pyrimidine degradation, uracil => beta-alanine, thymine => 3-aminoisobutanoate	Only formula	k__Bacteria|p__Proteobacteria|c__Gammaproteobacteria|o__Enterobacteriales|f__Enterobacteriaceae|g__Klebsiella	Only formula	0.583917
Exclusively breast fed vs. exclusively formula fed	M00046	module	Pyrimidine degradation, uracil => beta-alanine, thymine => 3-aminoisobutanoate	Only formula	k__Bacteria|p__Proteobacteria|c__Gammaproteobacteria|o__Enterobacteriales|f__Enterobacteriaceae|g__Raoultella	Only breast milk	0.00299253
Exclusively breast fed vs. exclusively formula fed	M00046	module	Pyrimidine degradation, uracil => beta-alanine, thymine => 3-aminoisobutanoate	Only formula	k__Bacteria|p__Proteobacteria|c__Gammaproteobacteria|o__Enterobacteriales|f__Enterobacteriaceae|g__Shigella	Only breast milk	0.00845389
Exclusively breast fed vs. exclusively formula fed	M00046	module	Pyrimidine degradation, uracil => beta-alanine, thymine => 3-aminoisobutanoate	Only formula	k__Bacteria|p__Proteobacteria|c__Gammaproteobacteria|o__Pasteurellales|f__Pasteurellaceae|g__Haemophilus	Only breast milk	0.028055
Exclusively breast fed vs. exclusively formula fed	M00046	module	Pyrimidine degradation, uracil => beta-alanine, thymine => 3-aminoisobutanoate	Only formula	k__Bacteria|p__Proteobacteria|c__Gammaproteobacteria|o__Pseudomonadales|f__Pseudomonadaceae|g__Pseudomonas	Only formula	0.000598506
Exclusively breast fed vs. exclusively formula fed	M00051	module	Uridine monophosphate biosynthesis, glutamine (+ PRPP) => UMP	Only breast milk	k__Bacteria|p__Actinobacteria|c__Actinobacteria|o__Actinomycetales|f__Actinomycetaceae|g__Actinomyces	Only formula	0.0433917
Exclusively breast fed vs. exclusively formula fed	M00051	module	Uridine monophosphate biosynthesis, glutamine (+ PRPP) => UMP	Only breast milk	k__Bacteria|p__Actinobacteria|c__Actinobacteria|o__Actinomycetales|f__Actinomycetaceae|g__Varibaculum	Only formula	0.00942646
Exclusively breast fed vs. exclusively formula fed	M00051	module	Uridine monophosphate biosynthesis, glutamine (+ PRPP) => UMP	Only breast milk	k__Bacteria|p__Actinobacteria|c__Actinobacteria|o__Actinomycetales|f__Brevibacteriaceae|g__Brevibacterium	Only formula	0.000673319
Exclusively breast fed vs. exclusively formula fed	M00051	module	Uridine monophosphate biosynthesis, glutamine (+ PRPP) => UMP	Only breast milk	k__Bacteria|p__Actinobacteria|c__Actinobacteria|o__Actinomycetales|f__Corynebacteriaceae|g__Corynebacterium	Only breast milk	0.000598506
Exclusively breast fed vs. exclusively formula fed	M00051	module	Uridine monophosphate biosynthesis, glutamine (+ PRPP) => UMP	Only breast milk	k__Bacteria|p__Actinobacteria|c__Actinobacteria|o__Actinomycetales|f__Dermabacteraceae|g__Dermabacter	Only formula	0.00471323
Exclusively breast fed vs. exclusively formula fed	M00051	module	Uridine monophosphate biosynthesis, glutamine (+ PRPP) => UMP	Only breast milk	k__Bacteria|p__Actinobacteria|c__Actinobacteria|o__Actinomycetales|f__Micrococcaceae|g__Kocuria	Only formula	7.48132e-05
Exclusively breast fed vs. exclusively formula fed	M00051	module	Uridine monophosphate biosynthesis, glutamine (+ PRPP) => UMP	Only breast milk	k__Bacteria|p__Actinobacteria|c__Actinobacteria|o__Actinomycetales|f__Micrococcaceae|g__Rothia	Only formula	0.00433917
Exclusively breast fed vs. exclusively formula fed	M00051	module	Uridine monophosphate biosynthesis, glutamine (+ PRPP) => UMP	Only breast milk	k__Bacteria|p__Actinobacteria|c__Actinobacteria|o__Actinomycetales|f__Nocardiaceae|g__Rhodococcus	Only formula	0.000149626
Exclusively breast fed vs. exclusively formula fed	M00051	module	Uridine monophosphate biosynthesis, glutamine (+ PRPP) => UMP	Only breast milk	k__Bacteria|p__Actinobacteria|c__Actinobacteria|o__Bifidobacteriales|f__Bifidobacteriaceae|g__Bifidobacterium	Only breast milk	3.42667
Exclusively breast fed vs. exclusively formula fed	M00051	module	Uridine monophosphate biosynthesis, glutamine (+ PRPP) => UMP	Only breast milk	k__Bacteria|p__Actinobacteria|c__Actinobacteria|o__Bifidobacteriales|f__Bifidobacteriaceae|g__Parascardovia	Only formula	0.000299253
Exclusively breast fed vs. exclusively formula fed	M00051	module	Uridine monophosphate biosynthesis, glutamine (+ PRPP) => UMP	Only breast milk	k__Bacteria|p__Actinobacteria|c__Actinobacteria|o__Coriobacteriales|f__Coriobacteriaceae|g__Atopobium	Only formula	0.00254365
Exclusively breast fed vs. exclusively formula fed	M00051	module	Uridine monophosphate biosynthesis, glutamine (+ PRPP) => UMP	Only breast milk	k__Bacteria|p__Actinobacteria|c__Actinobacteria|o__Coriobacteriales|f__Coriobacteriaceae|g__Collinsella	Only formula	0.062469
Exclusively breast fed vs. exclusively formula fed	M00051	module	Uridine monophosphate biosynthesis, glutamine (+ PRPP) => UMP	Only breast milk	k__Bacteria|p__Actinobacteria|c__Actinobacteria|o__Coriobacteriales|f__Coriobacteriaceae|g__Coriobacteriaceae_noname	Only formula	0.00022444
Exclusively breast fed vs. exclusively formula fed	M00051	module	Uridine monophosphate biosynthesis, glutamine (+ PRPP) => UMP	Only breast milk	k__Bacteria|p__Actinobacteria|c__Actinobacteria|o__Coriobacteriales|f__Coriobacteriaceae|g__Eggerthella	Only formula	0.223392
Exclusively breast fed vs. exclusively formula fed	M00051	module	Uridine monophosphate biosynthesis, glutamine (+ PRPP) => UMP	Only breast milk	k__Bacteria|p__Actinobacteria|c__Actinobacteria|o__Coriobacteriales|f__Coriobacteriaceae|g__Gordonibacter	Only formula	0.00800501
Exclusively breast fed vs. exclusively formula fed	M00051	module	Uridine monophosphate biosynthesis, glutamine (+ PRPP) => UMP	Only breast milk	k__Bacteria|p__Actinobacteria|c__Actinobacteria|o__Coriobacteriales|f__Coriobacteriaceae|g__Slackia	Only formula	0.00389029
Exclusively breast fed vs. exclusively formula fed	M00051	module	Uridine monophosphate biosynthesis, glutamine (+ PRPP) => UMP	Only breast milk	k__Bacteria|p__Bacteroidetes|c__Bacteroidia|o__Bacteroidales|f__Bacteroidaceae|g__Bacteroides	Only breast milk	0.824142
Exclusively breast fed vs. exclusively formula fed	M00051	module	Uridine monophosphate biosynthesis, glutamine (+ PRPP) => UMP	Only breast milk	k__Bacteria|p__Bacteroidetes|c__Bacteroidia|o__Bacteroidales|f__Porphyromonadaceae|g__Porphyromonas	Only formula	0.000972572
Exclusively breast fed vs. exclusively formula fed	M00051	module	Uridine monophosphate biosynthesis, glutamine (+ PRPP) => UMP	Only breast milk	k__Bacteria|p__Bacteroidetes|c__Bacteroidia|o__Bacteroidales|f__Prevotellaceae|g__Prevotella	Only formula	0.0175063
Exclusively breast fed vs. exclusively formula fed	M00051	module	Uridine monophosphate biosynthesis, glutamine (+ PRPP) => UMP	Only breast milk	k__Bacteria|p__Firmicutes|c__Bacilli|o__Bacillales|f__Bacillaceae|g__Bacillus	Only formula	0.000673319
Exclusively breast fed vs. exclusively formula fed	M00051	module	Uridine monophosphate biosynthesis, glutamine (+ PRPP) => UMP	Only breast milk	k__Bacteria|p__Firmicutes|c__Bacilli|o__Lactobacillales|f__Aerococcaceae|g__Facklamia	Only formula	0.00194514
Exclusively breast fed vs. exclusively formula fed	M00051	module	Uridine monophosphate biosynthesis, glutamine (+ PRPP) => UMP	Only breast milk	k__Bacteria|p__Firmicutes|c__Bacilli|o__Lactobacillales|f__Carnobacteriaceae|g__Dolosigranulum	Only formula	0.000897758
Exclusively breast fed vs. exclusively formula fed	M00051	module	Uridine monophosphate biosynthesis, glutamine (+ PRPP) => UMP	Only breast milk	k__Bacteria|p__Firmicutes|c__Bacilli|o__Lactobacillales|f__Carnobacteriaceae|g__Granulicatella	Only formula	0.0126434
Exclusively breast fed vs. exclusively formula fed	M00051	module	Uridine monophosphate biosynthesis, glutamine (+ PRPP) => UMP	Only breast milk	k__Bacteria|p__Firmicutes|c__Bacilli|o__Lactobacillales|f__Enterococcaceae|g__Enterococcus	Only formula	0.424789
Exclusively breast fed vs. exclusively formula fed	M00051	module	Uridine monophosphate biosynthesis, glutamine (+ PRPP) => UMP	Only breast milk	k__Bacteria|p__Firmicutes|c__Bacilli|o__Lactobacillales|f__Leuconostocaceae|g__Fructobacillus	Only formula	0.000897758
Exclusively breast fed vs. exclusively formula fed	M00051	module	Uridine monophosphate biosynthesis, glutamine (+ PRPP) => UMP	Only breast milk	k__Bacteria|p__Firmicutes|c__Bacilli|o__Lactobacillales|f__Leuconostocaceae|g__Leuconostoc	Only formula	0.00022444
Exclusively breast fed vs. exclusively formula fed	M00051	module	Uridine monophosphate biosynthesis, glutamine (+ PRPP) => UMP	Only breast milk	k__Bacteria|p__Firmicutes|c__Bacilli|o__Lactobacillales|f__Leuconostocaceae|g__Weissella	Only formula	0.00119701
Exclusively breast fed vs. exclusively formula fed	M00051	module	Uridine monophosphate biosynthesis, glutamine (+ PRPP) => UMP	Only breast milk	k__Bacteria|p__Firmicutes|c__Bacilli|o__Lactobacillales|f__Streptococcaceae|g__Lactococcus	Only formula	0.0703244
Exclusively breast fed vs. exclusively formula fed	M00051	module	Uridine monophosphate biosynthesis, glutamine (+ PRPP) => UMP	Only breast milk	k__Bacteria|p__Firmicutes|c__Bacilli|o__Lactobacillales|f__Streptococcaceae|g__Streptococcus	Only formula	0.421946
Exclusively breast fed vs. exclusively formula fed	M00051	module	Uridine monophosphate biosynthesis, glutamine (+ PRPP) => UMP	Only breast milk	k__Bacteria|p__Firmicutes|c__Clostridia|o__Clostridiales|f__Clostridiales_Family_XIII_Incertae_Sedis|g__Clostridiales_Family_XIII_Incertae_Sedis_unclassified	Only formula	0.000523692
Exclusively breast fed vs. exclusively formula fed	M00051	module	Uridine monophosphate biosynthesis, glutamine (+ PRPP) => UMP	Only breast milk	k__Bacteria|p__Firmicutes|c__Clostridia|o__Clostridiales|f__Clostridiales_Family_XI_Incertae_Sedis|g__Anaerococcus	Only formula	0.0579802
Exclusively breast fed vs. exclusively formula fed	M00051	module	Uridine monophosphate biosynthesis, glutamine (+ PRPP) => UMP	Only breast milk	k__Bacteria|p__Firmicutes|c__Clostridia|o__Clostridiales|f__Clostridiales_Family_XI_Incertae_Sedis|g__Finegoldia	Only formula	0.0484041
Exclusively breast fed vs. exclusively formula fed	M00051	module	Uridine monophosphate biosynthesis, glutamine (+ PRPP) => UMP	Only breast milk	k__Bacteria|p__Firmicutes|c__Clostridia|o__Clostridiales|f__Clostridiales_Family_XI_Incertae_Sedis|g__Peptoniphilus	Only formula	0.0317956
Exclusively breast fed vs. exclusively formula fed	M00051	module	Uridine monophosphate biosynthesis, glutamine (+ PRPP) => UMP	Only breast milk	k__Bacteria|p__Firmicutes|c__Clostridia|o__Clostridiales|f__Clostridiales_noname|g__Clostridiales_noname	Only formula	0.0289527
Exclusively breast fed vs. exclusively formula fed	M00051	module	Uridine monophosphate biosynthesis, glutamine (+ PRPP) => UMP	Only breast milk	k__Bacteria|p__Firmicutes|c__Clostridia|o__Clostridiales|f__Clostridiales_noname|g__Flavonifractor	Only formula	0.00516211
Exclusively breast fed vs. exclusively formula fed	M00051	module	Uridine monophosphate biosynthesis, glutamine (+ PRPP) => UMP	Only breast milk	k__Bacteria|p__Firmicutes|c__Clostridia|o__Clostridiales|f__Lachnospiraceae|g__Anaerostipes	Only formula	0.0487034
Exclusively breast fed vs. exclusively formula fed	M00051	module	Uridine monophosphate biosynthesis, glutamine (+ PRPP) => UMP	Only breast milk	k__Bacteria|p__Firmicutes|c__Clostridia|o__Clostridiales|f__Lachnospiraceae|g__Butyrivibrio	Only formula	0.00022444
Exclusively breast fed vs. exclusively formula fed	M00051	module	Uridine monophosphate biosynthesis, glutamine (+ PRPP) => UMP	Only breast milk	k__Bacteria|p__Firmicutes|c__Clostridia|o__Clostridiales|f__Lachnospiraceae|g__Coprococcus	Only formula	0.0266335
Exclusively breast fed vs. exclusively formula fed	M00051	module	Uridine monophosphate biosynthesis, glutamine (+ PRPP) => UMP	Only breast milk	k__Bacteria|p__Firmicutes|c__Clostridia|o__Clostridiales|f__Lachnospiraceae|g__Dorea	Only formula	0.0392769
Exclusively breast fed vs. exclusively formula fed	M00051	module	Uridine monophosphate biosynthesis, glutamine (+ PRPP) => UMP	Only breast milk	k__Bacteria|p__Firmicutes|c__Clostridia|o__Clostridiales|f__Lachnospiraceae|g__Lachnoanaerobaculum	Only formula	0.000748132
Exclusively breast fed vs. exclusively formula fed	M00051	module	Uridine monophosphate biosynthesis, glutamine (+ PRPP) => UMP	Only breast milk	k__Bacteria|p__Firmicutes|c__Clostridia|o__Clostridiales|f__Lachnospiraceae|g__Oribacterium	Only formula	7.48132e-05
Exclusively breast fed vs. exclusively formula fed	M00051	module	Uridine monophosphate biosynthesis, glutamine (+ PRPP) => UMP	Only breast milk	k__Bacteria|p__Firmicutes|c__Clostridia|o__Clostridiales|f__Lachnospiraceae|g__Roseburia	Only formula	0.00403991
Exclusively breast fed vs. exclusively formula fed	M00051	module	Uridine monophosphate biosynthesis, glutamine (+ PRPP) => UMP	Only breast milk	k__Bacteria|p__Firmicutes|c__Clostridia|o__Clostridiales|f__Lachnospiraceae|g__Stomatobaculum	Only formula	0.00351622
Exclusively breast fed vs. exclusively formula fed	M00051	module	Uridine monophosphate biosynthesis, glutamine (+ PRPP) => UMP	Only breast milk	k__Bacteria|p__Firmicutes|c__Clostridia|o__Clostridiales|f__Peptostreptococcaceae|g__Peptostreptococcaceae_noname	Only formula	0.214789
Exclusively breast fed vs. exclusively formula fed	M00051	module	Uridine monophosphate biosynthesis, glutamine (+ PRPP) => UMP	Only breast milk	k__Bacteria|p__Firmicutes|c__Clostridia|o__Clostridiales|f__Peptostreptococcaceae|g__Peptostreptococcus	Only formula	0.0121197
Exclusively breast fed vs. exclusively formula fed	M00051	module	Uridine monophosphate biosynthesis, glutamine (+ PRPP) => UMP	Only breast milk	k__Bacteria|p__Firmicutes|c__Clostridia|o__Clostridiales|f__Ruminococcaceae|g__Anaerotruncus	Only formula	0.00127182
Exclusively breast fed vs. exclusively formula fed	M00051	module	Uridine monophosphate biosynthesis, glutamine (+ PRPP) => UMP	Only breast milk	k__Bacteria|p__Firmicutes|c__Clostridia|o__Clostridiales|f__Ruminococcaceae|g__Faecalibacterium	Only formula	0.0218455
Exclusively breast fed vs. exclusively formula fed	M00051	module	Uridine monophosphate biosynthesis, glutamine (+ PRPP) => UMP	Only breast milk	k__Bacteria|p__Firmicutes|c__Clostridia|o__Clostridiales|f__Ruminococcaceae|g__Subdoligranulum	Only formula	0.11207
Exclusively breast fed vs. exclusively formula fed	M00051	module	Uridine monophosphate biosynthesis, glutamine (+ PRPP) => UMP	Only breast milk	k__Bacteria|p__Firmicutes|c__Erysipelotrichia|o__Erysipelotrichales|f__Erysipelotrichaceae|g__Catenibacterium	Only formula	0.0661349
Exclusively breast fed vs. exclusively formula fed	M00051	module	Uridine monophosphate biosynthesis, glutamine (+ PRPP) => UMP	Only breast milk	k__Bacteria|p__Firmicutes|c__Erysipelotrichia|o__Erysipelotrichales|f__Erysipelotrichaceae|g__Coprobacillus	Only formula	0.0151871
Exclusively breast fed vs. exclusively formula fed	M00051	module	Uridine monophosphate biosynthesis, glutamine (+ PRPP) => UMP	Only breast milk	k__Bacteria|p__Firmicutes|c__Erysipelotrichia|o__Erysipelotrichales|f__Erysipelotrichaceae|g__Erysipelotrichaceae_noname	Only formula	0.0666586
Exclusively breast fed vs. exclusively formula fed	M00051	module	Uridine monophosphate biosynthesis, glutamine (+ PRPP) => UMP	Only breast milk	k__Bacteria|p__Firmicutes|c__Erysipelotrichia|o__Erysipelotrichales|f__Erysipelotrichaceae|g__Solobacterium	Only formula	0.00418954
Exclusively breast fed vs. exclusively formula fed	M00051	module	Uridine monophosphate biosynthesis, glutamine (+ PRPP) => UMP	Only breast milk	k__Bacteria|p__Firmicutes|c__Negativicutes|o__Selenomonadales|f__Veillonellaceae|g__Megamonas	Only formula	0.0560351
Exclusively breast fed vs. exclusively formula fed	M00051	module	Uridine monophosphate biosynthesis, glutamine (+ PRPP) => UMP	Only breast milk	k__Bacteria|p__Firmicutes|c__Negativicutes|o__Selenomonadales|f__Veillonellaceae|g__Megasphaera	Only formula	0.0290275
Exclusively breast fed vs. exclusively formula fed	M00051	module	Uridine monophosphate biosynthesis, glutamine (+ PRPP) => UMP	Only breast milk	k__Bacteria|p__Firmicutes|c__Negativicutes|o__Selenomonadales|f__Veillonellaceae|g__Veillonella	Only formula	0.53267
Exclusively breast fed vs. exclusively formula fed	M00051	module	Uridine monophosphate biosynthesis, glutamine (+ PRPP) => UMP	Only breast milk	k__Bacteria|p__Fusobacteria|c__Fusobacteriia|o__Fusobacteriales|f__Fusobacteriaceae|g__Fusobacterium	Only formula	0.0193766
Exclusively breast fed vs. exclusively formula fed	M00051	module	Uridine monophosphate biosynthesis, glutamine (+ PRPP) => UMP	Only breast milk	k__Bacteria|p__Fusobacteria|c__Fusobacteriia|o__Fusobacteriales|f__Leptotrichiaceae|g__Leptotrichiaceae_unclassified	Only formula	0.000897758
Exclusively breast fed vs. exclusively formula fed	M00051	module	Uridine monophosphate biosynthesis, glutamine (+ PRPP) => UMP	Only breast milk	k__Bacteria|p__Proteobacteria|c__Alphaproteobacteria|o__Rhizobiales|f__Brucellaceae|g__Ochrobactrum	Only formula	0.00022444
Exclusively breast fed vs. exclusively formula fed	M00051	module	Uridine monophosphate biosynthesis, glutamine (+ PRPP) => UMP	Only breast milk	k__Bacteria|p__Proteobacteria|c__Betaproteobacteria|o__Burkholderiales|f__Sutterellaceae|g__Sutterella	Only formula	0.0134664
Exclusively breast fed vs. exclusively formula fed	M00051	module	Uridine monophosphate biosynthesis, glutamine (+ PRPP) => UMP	Only breast milk	k__Bacteria|p__Proteobacteria|c__Betaproteobacteria|o__Burkholderiales|f__Sutterellaceae|g__Sutterellaceae_unclassified	Only breast milk	0.00209477
Exclusively breast fed vs. exclusively formula fed	M00051	module	Uridine monophosphate biosynthesis, glutamine (+ PRPP) => UMP	Only breast milk	k__Bacteria|p__Proteobacteria|c__Betaproteobacteria|o__Gallionellales|f__Gallionellaceae|g__Gallionellaceae_unclassified	Only formula	0.000149626
Exclusively breast fed vs. exclusively formula fed	M00051	module	Uridine monophosphate biosynthesis, glutamine (+ PRPP) => UMP	Only breast milk	k__Bacteria|p__Proteobacteria|c__Betaproteobacteria|o__Neisseriales|f__Neisseriaceae|g__Eikenella	Only formula	0.00321697
Exclusively breast fed vs. exclusively formula fed	M00051	module	Uridine monophosphate biosynthesis, glutamine (+ PRPP) => UMP	Only breast milk	k__Bacteria|p__Proteobacteria|c__Deltaproteobacteria|o__Desulfovibrionales|f__Desulfovibrionaceae|g__Bilophila	Only breast milk	7.48132e-05
Exclusively breast fed vs. exclusively formula fed	M00051	module	Uridine monophosphate biosynthesis, glutamine (+ PRPP) => UMP	Only breast milk	k__Bacteria|p__Proteobacteria|c__Epsilonproteobacteria|o__Campylobacterales|f__Campylobacteraceae|g__Campylobacter	Only breast milk	0.00194514
Exclusively breast fed vs. exclusively formula fed	M00051	module	Uridine monophosphate biosynthesis, glutamine (+ PRPP) => UMP	Only breast milk	k__Bacteria|p__Proteobacteria|c__Gammaproteobacteria|o__Aeromonadales|f__Aeromonadaceae|g__Aeromonas	Only formula	0.0056858
Exclusively breast fed vs. exclusively formula fed	M00051	module	Uridine monophosphate biosynthesis, glutamine (+ PRPP) => UMP	Only breast milk	k__Bacteria|p__Proteobacteria|c__Gammaproteobacteria|o__Enterobacteriales|f__Enterobacteriaceae|g__Cronobacter	Only formula	0.00486286
Exclusively breast fed vs. exclusively formula fed	M00051	module	Uridine monophosphate biosynthesis, glutamine (+ PRPP) => UMP	Only breast milk	k__Bacteria|p__Proteobacteria|c__Gammaproteobacteria|o__Enterobacteriales|f__Enterobacteriaceae|g__Enterobacteriaceae_noname	Only formula	0.00359103
Exclusively breast fed vs. exclusively formula fed	M00051	module	Uridine monophosphate biosynthesis, glutamine (+ PRPP) => UMP	Only breast milk	k__Bacteria|p__Proteobacteria|c__Gammaproteobacteria|o__Enterobacteriales|f__Enterobacteriaceae|g__Morganella	Only formula	0.01803
Exclusively breast fed vs. exclusively formula fed	M00051	module	Uridine monophosphate biosynthesis, glutamine (+ PRPP) => UMP	Only breast milk	k__Bacteria|p__Proteobacteria|c__Gammaproteobacteria|o__Enterobacteriales|f__Enterobacteriaceae|g__Pantoea	Only formula	0.00658356
Exclusively breast fed vs. exclusively formula fed	M00051	module	Uridine monophosphate biosynthesis, glutamine (+ PRPP) => UMP	Only breast milk	k__Bacteria|p__Proteobacteria|c__Gammaproteobacteria|o__Enterobacteriales|f__Enterobacteriaceae|g__Proteus	Only formula	0.0271572
Exclusively breast fed vs. exclusively formula fed	M00051	module	Uridine monophosphate biosynthesis, glutamine (+ PRPP) => UMP	Only breast milk	k__Bacteria|p__Proteobacteria|c__Gammaproteobacteria|o__Enterobacteriales|f__Enterobacteriaceae|g__Providencia	Only formula	0.00179552
Exclusively breast fed vs. exclusively formula fed	M00051	module	Uridine monophosphate biosynthesis, glutamine (+ PRPP) => UMP	Only breast milk	k__Bacteria|p__Proteobacteria|c__Gammaproteobacteria|o__Enterobacteriales|f__Enterobacteriaceae|g__Serratia	Only formula	0.0605987
Exclusively breast fed vs. exclusively formula fed	M00051	module	Uridine monophosphate biosynthesis, glutamine (+ PRPP) => UMP	Only breast milk	k__Bacteria|p__Proteobacteria|c__Gammaproteobacteria|o__Pasteurellales|f__Pasteurellaceae|g__Actinobacillus	Only breast milk	2.22045e-18
Exclusively breast fed vs. exclusively formula fed	M00051	module	Uridine monophosphate biosynthesis, glutamine (+ PRPP) => UMP	Only breast milk	k__Bacteria|p__Proteobacteria|c__Gammaproteobacteria|o__Pseudomonadales|f__Moraxellaceae|g__Enhydrobacter	Only formula	7.48132e-05
Exclusively breast fed vs. exclusively formula fed	M00052	module	Pyrimidine ribonucleotide biosynthesis, UMP => UDP/UTP,CDP/CTP	Only formula	k__Bacteria|p__Actinobacteria|c__Actinobacteria|o__Actinomycetales|f__Actinomycetaceae|g__Mobiluncus	Only breast milk	7.48132e-05
Exclusively breast fed vs. exclusively formula fed	M00052	module	Pyrimidine ribonucleotide biosynthesis, UMP => UDP/UTP,CDP/CTP	Only formula	k__Bacteria|p__Actinobacteria|c__Actinobacteria|o__Actinomycetales|f__Propionibacteriaceae|g__Propionibacteriaceae_unclassified	Only breast milk	0.0338156
Exclusively breast fed vs. exclusively formula fed	M00052	module	Pyrimidine ribonucleotide biosynthesis, UMP => UDP/UTP,CDP/CTP	Only formula	k__Bacteria|p__Actinobacteria|c__Actinobacteria|o__Actinomycetales|f__Propionibacteriaceae|g__Propionibacterium	Only breast milk	0.106085
Exclusively breast fed vs. exclusively formula fed	M00052	module	Pyrimidine ribonucleotide biosynthesis, UMP => UDP/UTP,CDP/CTP	Only formula	k__Bacteria|p__Actinobacteria|c__Actinobacteria|o__Bifidobacteriales|f__Bifidobacteriaceae|g__Bifidobacterium	Only breast milk	4.1341
Exclusively breast fed vs. exclusively formula fed	M00052	module	Pyrimidine ribonucleotide biosynthesis, UMP => UDP/UTP,CDP/CTP	Only formula	k__Bacteria|p__Actinobacteria|c__Actinobacteria|o__Bifidobacteriales|f__Bifidobacteriaceae|g__Scardovia	Only breast milk	7.48132e-05
Exclusively breast fed vs. exclusively formula fed	M00052	module	Pyrimidine ribonucleotide biosynthesis, UMP => UDP/UTP,CDP/CTP	Only formula	k__Bacteria|p__Actinobacteria|c__Actinobacteria|o__Coriobacteriales|f__Coriobacteriaceae|g__Collinsella	Only formula	0.185237
Exclusively breast fed vs. exclusively formula fed	M00052	module	Pyrimidine ribonucleotide biosynthesis, UMP => UDP/UTP,CDP/CTP	Only formula	k__Bacteria|p__Bacteroidetes|c__Bacteroidia|o__Bacteroidales|f__Porphyromonadaceae|g__Coprobacter	Only breast milk	0.000448879
Exclusively breast fed vs. exclusively formula fed	M00052	module	Pyrimidine ribonucleotide biosynthesis, UMP => UDP/UTP,CDP/CTP	Only formula	k__Bacteria|p__Bacteroidetes|c__Bacteroidia|o__Bacteroidales|f__Porphyromonadaceae|g__Parabacteroides	Only breast milk	0.0582795
Exclusively breast fed vs. exclusively formula fed	M00052	module	Pyrimidine ribonucleotide biosynthesis, UMP => UDP/UTP,CDP/CTP	Only formula	k__Bacteria|p__Bacteroidetes|c__Bacteroidia|o__Bacteroidales|f__Prevotellaceae|g__Alloprevotella	Only breast milk	7.48132e-05
Exclusively breast fed vs. exclusively formula fed	M00052	module	Pyrimidine ribonucleotide biosynthesis, UMP => UDP/UTP,CDP/CTP	Only formula	k__Bacteria|p__Bacteroidetes|c__Bacteroidia|o__Bacteroidales|f__Rikenellaceae|g__Alistipes	Only formula	0.0022444
Exclusively breast fed vs. exclusively formula fed	M00052	module	Pyrimidine ribonucleotide biosynthesis, UMP => UDP/UTP,CDP/CTP	Only formula	k__Bacteria|p__Firmicutes|c__Bacilli|o__Bacillales|f__Bacillales_noname|g__Gemella	Only formula	0.000299253
Exclusively breast fed vs. exclusively formula fed	M00052	module	Pyrimidine ribonucleotide biosynthesis, UMP => UDP/UTP,CDP/CTP	Only formula	k__Bacteria|p__Firmicutes|c__Bacilli|o__Bacillales|f__Staphylococcaceae|g__Staphylococcus	Only breast milk	0.0011222
Exclusively breast fed vs. exclusively formula fed	M00052	module	Pyrimidine ribonucleotide biosynthesis, UMP => UDP/UTP,CDP/CTP	Only formula	k__Bacteria|p__Firmicutes|c__Bacilli|o__Lactobacillales|f__Enterococcaceae|g__Enterococcus	Only formula	0.355438
Exclusively breast fed vs. exclusively formula fed	M00052	module	Pyrimidine ribonucleotide biosynthesis, UMP => UDP/UTP,CDP/CTP	Only formula	k__Bacteria|p__Firmicutes|c__Clostridia|o__Clostridiales|f__Eubacteriaceae|g__Eubacterium	Only formula	0.00209477
Exclusively breast fed vs. exclusively formula fed	M00052	module	Pyrimidine ribonucleotide biosynthesis, UMP => UDP/UTP,CDP/CTP	Only formula	k__Bacteria|p__Firmicutes|c__Clostridia|o__Clostridiales|f__Lachnospiraceae|g__Blautia	Only formula	0.271422
Exclusively breast fed vs. exclusively formula fed	M00052	module	Pyrimidine ribonucleotide biosynthesis, UMP => UDP/UTP,CDP/CTP	Only formula	k__Bacteria|p__Firmicutes|c__Erysipelotrichia|o__Erysipelotrichales|f__Erysipelotrichaceae|g__Coprobacillus	Only formula	0.209776
Exclusively breast fed vs. exclusively formula fed	M00052	module	Pyrimidine ribonucleotide biosynthesis, UMP => UDP/UTP,CDP/CTP	Only formula	k__Bacteria|p__Firmicutes|c__Erysipelotrichia|o__Erysipelotrichales|f__Erysipelotrichaceae|g__Erysipelotrichaceae_noname	Only formula	0.0608231
Exclusively breast fed vs. exclusively formula fed	M00052	module	Pyrimidine ribonucleotide biosynthesis, UMP => UDP/UTP,CDP/CTP	Only formula	k__Bacteria|p__Firmicutes|c__Negativicutes|o__Selenomonadales|f__Acidaminococcaceae|g__Acidaminococcaceae_unclassified	Only breast milk	0.000448879
Exclusively breast fed vs. exclusively formula fed	M00052	module	Pyrimidine ribonucleotide biosynthesis, UMP => UDP/UTP,CDP/CTP	Only formula	k__Bacteria|p__Firmicutes|c__Negativicutes|o__Selenomonadales|f__Veillonellaceae|g__Anaeroglobus	Only breast milk	0.00239402
Exclusively breast fed vs. exclusively formula fed	M00052	module	Pyrimidine ribonucleotide biosynthesis, UMP => UDP/UTP,CDP/CTP	Only formula	k__Bacteria|p__Firmicutes|c__Negativicutes|o__Selenomonadales|f__Veillonellaceae|g__Dialister	Only breast milk	7.48132e-05
Exclusively breast fed vs. exclusively formula fed	M00052	module	Pyrimidine ribonucleotide biosynthesis, UMP => UDP/UTP,CDP/CTP	Only formula	k__Bacteria|p__Firmicutes|c__Negativicutes|o__Selenomonadales|f__Veillonellaceae|g__Veillonella	Only formula	0.798182
Exclusively breast fed vs. exclusively formula fed	M00052	module	Pyrimidine ribonucleotide biosynthesis, UMP => UDP/UTP,CDP/CTP	Only formula	k__Bacteria|p__Proteobacteria|c__Gammaproteobacteria|o__Enterobacteriales|f__Enterobacteriaceae|g__Citrobacter	Only formula	0.448879
Exclusively breast fed vs. exclusively formula fed	M00052	module	Pyrimidine ribonucleotide biosynthesis, UMP => UDP/UTP,CDP/CTP	Only formula	k__Bacteria|p__Proteobacteria|c__Gammaproteobacteria|o__Enterobacteriales|f__Enterobacteriaceae|g__Enterobacter	Only formula	0.0255113
Exclusively breast fed vs. exclusively formula fed	M00052	module	Pyrimidine ribonucleotide biosynthesis, UMP => UDP/UTP,CDP/CTP	Only formula	k__Bacteria|p__Proteobacteria|c__Gammaproteobacteria|o__Enterobacteriales|f__Enterobacteriaceae|g__Escherichia	Only formula	0.4304
Exclusively breast fed vs. exclusively formula fed	M00052	module	Pyrimidine ribonucleotide biosynthesis, UMP => UDP/UTP,CDP/CTP	Only formula	k__Bacteria|p__Proteobacteria|c__Gammaproteobacteria|o__Enterobacteriales|f__Enterobacteriaceae|g__Klebsiella	Only formula	0.123292
Exclusively breast fed vs. exclusively formula fed	M00052	module	Pyrimidine ribonucleotide biosynthesis, UMP => UDP/UTP,CDP/CTP	Only formula	k__Bacteria|p__Proteobacteria|c__Gammaproteobacteria|o__Enterobacteriales|f__Enterobacteriaceae|g__Raoultella	Only breast milk	0.0124938
Exclusively breast fed vs. exclusively formula fed	M00052	module	Pyrimidine ribonucleotide biosynthesis, UMP => UDP/UTP,CDP/CTP	Only formula	k__Bacteria|p__Proteobacteria|c__Gammaproteobacteria|o__Enterobacteriales|f__Enterobacteriaceae|g__Shigella	Only breast milk	0.0341148
Exclusively breast fed vs. exclusively formula fed	M00052	module	Pyrimidine ribonucleotide biosynthesis, UMP => UDP/UTP,CDP/CTP	Only formula	k__Bacteria|p__Proteobacteria|c__Gammaproteobacteria|o__Pasteurellales|f__Pasteurellaceae|g__Haemophilus	Only breast milk	0.0899255
Exclusively breast fed vs. exclusively formula fed	M00052	module	Pyrimidine ribonucleotide biosynthesis, UMP => UDP/UTP,CDP/CTP	Only formula	k__Bacteria|p__Proteobacteria|c__Gammaproteobacteria|o__Pseudomonadales|f__Pseudomonadaceae|g__Pseudomonas	Only formula	0.00216958
Exclusively breast fed vs. exclusively formula fed	M00052	module	Pyrimidine ribonucleotide biosynthesis, UMP => UDP/UTP,CDP/CTP	Only formula	k__Bacteria|p__Verrucomicrobia|c__Verrucomicrobiae|o__Verrucomicrobiales|f__Verrucomicrobiaceae|g__Akkermansia	Only formula	0.187632
Exclusively breast fed vs. exclusively formula fed	M00061	module	D-Glucuronate degradation, D-glucuronate => pyruvate + D-glyceraldehyde 3P	Only formula	k__Bacteria|p__Actinobacteria|c__Actinobacteria|o__Actinomycetales|f__Actinomycetaceae|g__Varibaculum	Only formula	7.48132e-05
Exclusively breast fed vs. exclusively formula fed	M00061	module	D-Glucuronate degradation, D-glucuronate => pyruvate + D-glyceraldehyde 3P	Only formula	k__Bacteria|p__Actinobacteria|c__Actinobacteria|o__Actinomycetales|f__Corynebacteriaceae|g__Corynebacterium	Only breast milk	0.000374066
Exclusively breast fed vs. exclusively formula fed	M00061	module	D-Glucuronate degradation, D-glucuronate => pyruvate + D-glyceraldehyde 3P	Only formula	k__Bacteria|p__Actinobacteria|c__Actinobacteria|o__Actinomycetales|f__Propionibacteriaceae|g__Propionibacteriaceae_unclassified	Only breast milk	0.0181048
Exclusively breast fed vs. exclusively formula fed	M00061	module	D-Glucuronate degradation, D-glucuronate => pyruvate + D-glyceraldehyde 3P	Only formula	k__Bacteria|p__Actinobacteria|c__Actinobacteria|o__Bifidobacteriales|f__Bifidobacteriaceae|g__Bifidobacterium	Only breast milk	3.91887
Exclusively breast fed vs. exclusively formula fed	M00061	module	D-Glucuronate degradation, D-glucuronate => pyruvate + D-glyceraldehyde 3P	Only formula	k__Bacteria|p__Actinobacteria|c__Actinobacteria|o__Bifidobacteriales|f__Bifidobacteriaceae|g__Scardovia	Only breast milk	7.48132e-05
Exclusively breast fed vs. exclusively formula fed	M00061	module	D-Glucuronate degradation, D-glucuronate => pyruvate + D-glyceraldehyde 3P	Only formula	k__Bacteria|p__Actinobacteria|c__Actinobacteria|o__Coriobacteriales|f__Coriobacteriaceae|g__Collinsella	Only formula	0.032843
Exclusively breast fed vs. exclusively formula fed	M00061	module	D-Glucuronate degradation, D-glucuronate => pyruvate + D-glyceraldehyde 3P	Only formula	k__Bacteria|p__Actinobacteria|c__Actinobacteria|o__Coriobacteriales|f__Coriobacteriaceae|g__Eggerthella	Only formula	0.00463842
Exclusively breast fed vs. exclusively formula fed	M00061	module	D-Glucuronate degradation, D-glucuronate => pyruvate + D-glyceraldehyde 3P	Only formula	k__Bacteria|p__Bacteroidetes|c__Bacteroidia|o__Bacteroidales|f__Porphyromonadaceae|g__Coprobacter	Only breast milk	0.000149626
Exclusively breast fed vs. exclusively formula fed	M00061	module	D-Glucuronate degradation, D-glucuronate => pyruvate + D-glyceraldehyde 3P	Only formula	k__Bacteria|p__Bacteroidetes|c__Bacteroidia|o__Bacteroidales|f__Porphyromonadaceae|g__Parabacteroides	Only breast milk	0.0325437
Exclusively breast fed vs. exclusively formula fed	M00061	module	D-Glucuronate degradation, D-glucuronate => pyruvate + D-glyceraldehyde 3P	Only formula	k__Bacteria|p__Bacteroidetes|c__Bacteroidia|o__Bacteroidales|f__Rikenellaceae|g__Alistipes	Only formula	0.00127182
Exclusively breast fed vs. exclusively formula fed	M00061	module	D-Glucuronate degradation, D-glucuronate => pyruvate + D-glyceraldehyde 3P	Only formula	k__Bacteria|p__Firmicutes|c__Bacilli|o__Bacillales|f__Bacillales_noname|g__Gemella	Only formula	3.76435e-18
Exclusively breast fed vs. exclusively formula fed	M00061	module	D-Glucuronate degradation, D-glucuronate => pyruvate + D-glyceraldehyde 3P	Only formula	k__Bacteria|p__Firmicutes|c__Bacilli|o__Bacillales|f__Staphylococcaceae|g__Staphylococcus	Only breast milk	0.000897758
Exclusively breast fed vs. exclusively formula fed	M00061	module	D-Glucuronate degradation, D-glucuronate => pyruvate + D-glyceraldehyde 3P	Only formula	k__Bacteria|p__Firmicutes|c__Bacilli|o__Lactobacillales|f__Enterococcaceae|g__Enterococcus	Only formula	0.225188
Exclusively breast fed vs. exclusively formula fed	M00061	module	D-Glucuronate degradation, D-glucuronate => pyruvate + D-glyceraldehyde 3P	Only formula	k__Bacteria|p__Firmicutes|c__Bacilli|o__Lactobacillales|f__Lactobacillaceae|g__Lactobacillus	Only breast milk	0.00650875
Exclusively breast fed vs. exclusively formula fed	M00061	module	D-Glucuronate degradation, D-glucuronate => pyruvate + D-glyceraldehyde 3P	Only formula	k__Bacteria|p__Firmicutes|c__Clostridia|o__Clostridiales|f__Eubacteriaceae|g__Eubacterium	Only formula	0.00187033
Exclusively breast fed vs. exclusively formula fed	M00061	module	D-Glucuronate degradation, D-glucuronate => pyruvate + D-glyceraldehyde 3P	Only formula	k__Bacteria|p__Firmicutes|c__Clostridia|o__Clostridiales|f__Lachnospiraceae|g__Blautia	Only formula	0.179103
Exclusively breast fed vs. exclusively formula fed	M00061	module	D-Glucuronate degradation, D-glucuronate => pyruvate + D-glyceraldehyde 3P	Only formula	k__Bacteria|p__Firmicutes|c__Clostridia|o__Clostridiales|f__Lachnospiraceae|g__Lachnoanaerobaculum	Only formula	0.000149626
Exclusively breast fed vs. exclusively formula fed	M00061	module	D-Glucuronate degradation, D-glucuronate => pyruvate + D-glyceraldehyde 3P	Only formula	k__Bacteria|p__Firmicutes|c__Clostridia|o__Clostridiales|f__Peptostreptococcaceae|g__Peptostreptococcaceae_noname	Only formula	0.117681
Exclusively breast fed vs. exclusively formula fed	M00061	module	D-Glucuronate degradation, D-glucuronate => pyruvate + D-glyceraldehyde 3P	Only formula	k__Bacteria|p__Firmicutes|c__Clostridia|o__Clostridiales|f__Ruminococcaceae|g__Subdoligranulum	Only formula	0.0838656
Exclusively breast fed vs. exclusively formula fed	M00061	module	D-Glucuronate degradation, D-glucuronate => pyruvate + D-glyceraldehyde 3P	Only formula	k__Bacteria|p__Firmicutes|c__Erysipelotrichia|o__Erysipelotrichales|f__Erysipelotrichaceae|g__Erysipelotrichaceae_noname	Only formula	0.169153
Exclusively breast fed vs. exclusively formula fed	M00061	module	D-Glucuronate degradation, D-glucuronate => pyruvate + D-glyceraldehyde 3P	Only formula	k__Bacteria|p__Firmicutes|c__Negativicutes|o__Selenomonadales|f__Acidaminococcaceae|g__Acidaminococcaceae_unclassified	Only breast milk	0.00022444
Exclusively breast fed vs. exclusively formula fed	M00061	module	D-Glucuronate degradation, D-glucuronate => pyruvate + D-glyceraldehyde 3P	Only formula	k__Bacteria|p__Firmicutes|c__Negativicutes|o__Selenomonadales|f__Acidaminococcaceae|g__Acidaminococcus	Only breast milk	0.0335911
Exclusively breast fed vs. exclusively formula fed	M00061	module	D-Glucuronate degradation, D-glucuronate => pyruvate + D-glyceraldehyde 3P	Only formula	k__Bacteria|p__Firmicutes|c__Negativicutes|o__Selenomonadales|f__Veillonellaceae|g__Anaeroglobus	Only breast milk	0.000822945
Exclusively breast fed vs. exclusively formula fed	M00061	module	D-Glucuronate degradation, D-glucuronate => pyruvate + D-glyceraldehyde 3P	Only formula	k__Bacteria|p__Firmicutes|c__Negativicutes|o__Selenomonadales|f__Veillonellaceae|g__Megasphaera	Only formula	0.0456361
Exclusively breast fed vs. exclusively formula fed	M00061	module	D-Glucuronate degradation, D-glucuronate => pyruvate + D-glyceraldehyde 3P	Only formula	k__Bacteria|p__Proteobacteria|c__Betaproteobacteria|o__Burkholderiales|f__Sutterellaceae|g__Sutterellaceae_unclassified	Only breast milk	7.48132e-05
Exclusively breast fed vs. exclusively formula fed	M00061	module	D-Glucuronate degradation, D-glucuronate => pyruvate + D-glyceraldehyde 3P	Only formula	k__Bacteria|p__Proteobacteria|c__Betaproteobacteria|o__Neisseriales|f__Neisseriaceae|g__Neisseria	Only breast milk	7.48132e-05
Exclusively breast fed vs. exclusively formula fed	M00061	module	D-Glucuronate degradation, D-glucuronate => pyruvate + D-glyceraldehyde 3P	Only formula	k__Bacteria|p__Proteobacteria|c__Deltaproteobacteria|o__Desulfovibrionales|f__Desulfovibrionaceae|g__Bilophila	Only breast milk	7.48132e-05
Exclusively breast fed vs. exclusively formula fed	M00061	module	D-Glucuronate degradation, D-glucuronate => pyruvate + D-glyceraldehyde 3P	Only formula	k__Bacteria|p__Proteobacteria|c__Gammaproteobacteria|o__Enterobacteriales|f__Enterobacteriaceae|g__Citrobacter	Only formula	0.529303
Exclusively breast fed vs. exclusively formula fed	M00061	module	D-Glucuronate degradation, D-glucuronate => pyruvate + D-glyceraldehyde 3P	Only formula	k__Bacteria|p__Proteobacteria|c__Gammaproteobacteria|o__Enterobacteriales|f__Enterobacteriaceae|g__Enterobacter	Only formula	0.0365088
Exclusively breast fed vs. exclusively formula fed	M00061	module	D-Glucuronate degradation, D-glucuronate => pyruvate + D-glyceraldehyde 3P	Only formula	k__Bacteria|p__Proteobacteria|c__Gammaproteobacteria|o__Enterobacteriales|f__Enterobacteriaceae|g__Escherichia	Only formula	0.986936
Exclusively breast fed vs. exclusively formula fed	M00061	module	D-Glucuronate degradation, D-glucuronate => pyruvate + D-glyceraldehyde 3P	Only formula	k__Bacteria|p__Proteobacteria|c__Gammaproteobacteria|o__Enterobacteriales|f__Enterobacteriaceae|g__Hafnia	Only formula	0.0659852
Exclusively breast fed vs. exclusively formula fed	M00061	module	D-Glucuronate degradation, D-glucuronate => pyruvate + D-glyceraldehyde 3P	Only formula	k__Bacteria|p__Proteobacteria|c__Gammaproteobacteria|o__Enterobacteriales|f__Enterobacteriaceae|g__Klebsiella	Only formula	0.712745
Exclusively breast fed vs. exclusively formula fed	M00061	module	D-Glucuronate degradation, D-glucuronate => pyruvate + D-glyceraldehyde 3P	Only formula	k__Bacteria|p__Proteobacteria|c__Gammaproteobacteria|o__Enterobacteriales|f__Enterobacteriaceae|g__Raoultella	Only breast milk	0.006808
Exclusively breast fed vs. exclusively formula fed	M00061	module	D-Glucuronate degradation, D-glucuronate => pyruvate + D-glyceraldehyde 3P	Only formula	k__Bacteria|p__Proteobacteria|c__Gammaproteobacteria|o__Enterobacteriales|f__Enterobacteriaceae|g__Shigella	Only breast milk	0.0173567
Exclusively breast fed vs. exclusively formula fed	M00061	module	D-Glucuronate degradation, D-glucuronate => pyruvate + D-glyceraldehyde 3P	Only formula	k__Bacteria|p__Proteobacteria|c__Gammaproteobacteria|o__Pasteurellales|f__Pasteurellaceae|g__Haemophilus	Only breast milk	0.0516959
Exclusively breast fed vs. exclusively formula fed	M00061	module	D-Glucuronate degradation, D-glucuronate => pyruvate + D-glyceraldehyde 3P	Only formula	k__Bacteria|p__Proteobacteria|c__Gammaproteobacteria|o__Pseudomonadales|f__Moraxellaceae|g__Acinetobacter	Only formula	7.48132e-05
Exclusively breast fed vs. exclusively formula fed	M00061	module	D-Glucuronate degradation, D-glucuronate => pyruvate + D-glyceraldehyde 3P	Only formula	k__Bacteria|p__Proteobacteria|c__Gammaproteobacteria|o__Pseudomonadales|f__Pseudomonadaceae|g__Pseudomonas	Only formula	0.00134664
Exclusively breast fed vs. exclusively formula fed	M00064	module	ADP-L-glycero-D-manno-heptose biosynthesis	Only formula	k__Bacteria|p__Actinobacteria|c__Actinobacteria|o__Actinomycetales|f__Corynebacteriaceae|g__Corynebacterium	Only breast milk	0.00022444
Exclusively breast fed vs. exclusively formula fed	M00064	module	ADP-L-glycero-D-manno-heptose biosynthesis	Only formula	k__Bacteria|p__Actinobacteria|c__Actinobacteria|o__Actinomycetales|f__Propionibacteriaceae|g__Propionibacteriaceae_unclassified	Only breast milk	0.00987534
Exclusively breast fed vs. exclusively formula fed	M00064	module	ADP-L-glycero-D-manno-heptose biosynthesis	Only formula	k__Bacteria|p__Actinobacteria|c__Actinobacteria|o__Actinomycetales|f__Propionibacteriaceae|g__Propionibacterium	Only breast milk	0.0327682
Exclusively breast fed vs. exclusively formula fed	M00064	module	ADP-L-glycero-D-manno-heptose biosynthesis	Only formula	k__Bacteria|p__Actinobacteria|c__Actinobacteria|o__Bifidobacteriales|f__Bifidobacteriaceae|g__Bifidobacterium	Only breast milk	3.14253
Exclusively breast fed vs. exclusively formula fed	M00064	module	ADP-L-glycero-D-manno-heptose biosynthesis	Only formula	k__Bacteria|p__Bacteroidetes|c__Bacteroidia|o__Bacteroidales|f__Porphyromonadaceae|g__Coprobacter	Only breast milk	0.000149626
Exclusively breast fed vs. exclusively formula fed	M00064	module	ADP-L-glycero-D-manno-heptose biosynthesis	Only formula	k__Bacteria|p__Bacteroidetes|c__Bacteroidia|o__Bacteroidales|f__Porphyromonadaceae|g__Parabacteroides	Only breast milk	0.0157108
Exclusively breast fed vs. exclusively formula fed	M00064	module	ADP-L-glycero-D-manno-heptose biosynthesis	Only formula	k__Bacteria|p__Bacteroidetes|c__Bacteroidia|o__Bacteroidales|f__Rikenellaceae|g__Alistipes	Only formula	0.000897758
Exclusively breast fed vs. exclusively formula fed	M00064	module	ADP-L-glycero-D-manno-heptose biosynthesis	Only formula	k__Bacteria|p__Firmicutes|c__Bacilli|o__Bacillales|f__Bacillales_noname|g__Gemella	Only formula	0.000149626
Exclusively breast fed vs. exclusively formula fed	M00064	module	ADP-L-glycero-D-manno-heptose biosynthesis	Only formula	k__Bacteria|p__Firmicutes|c__Bacilli|o__Bacillales|f__Staphylococcaceae|g__Staphylococcus	Only breast milk	0.00149626
Exclusively breast fed vs. exclusively formula fed	M00064	module	ADP-L-glycero-D-manno-heptose biosynthesis	Only formula	k__Bacteria|p__Firmicutes|c__Bacilli|o__Lactobacillales|f__Lactobacillaceae|g__Lactobacillus	Only breast milk	0.00576062
Exclusively breast fed vs. exclusively formula fed	M00064	module	ADP-L-glycero-D-manno-heptose biosynthesis	Only formula	k__Bacteria|p__Firmicutes|c__Clostridia|o__Clostridiales|f__Clostridiaceae|g__Clostridium	Only breast milk	0.0017207
Exclusively breast fed vs. exclusively formula fed	M00064	module	ADP-L-glycero-D-manno-heptose biosynthesis	Only formula	k__Bacteria|p__Firmicutes|c__Clostridia|o__Clostridiales|f__Eubacteriaceae|g__Eubacterium	Only formula	0.000748132
Exclusively breast fed vs. exclusively formula fed	M00064	module	ADP-L-glycero-D-manno-heptose biosynthesis	Only formula	k__Bacteria|p__Firmicutes|c__Negativicutes|o__Selenomonadales|f__Acidaminococcaceae|g__Acidaminococcaceae_unclassified	Only breast milk	0.00022444
Exclusively breast fed vs. exclusively formula fed	M00064	module	ADP-L-glycero-D-manno-heptose biosynthesis	Only formula	k__Bacteria|p__Firmicutes|c__Negativicutes|o__Selenomonadales|f__Acidaminococcaceae|g__Acidaminococcus	Only breast milk	0.0202744
Exclusively breast fed vs. exclusively formula fed	M00064	module	ADP-L-glycero-D-manno-heptose biosynthesis	Only formula	k__Bacteria|p__Firmicutes|c__Negativicutes|o__Selenomonadales|f__Veillonellaceae|g__Anaeroglobus	Only breast milk	0.000748132
Exclusively breast fed vs. exclusively formula fed	M00064	module	ADP-L-glycero-D-manno-heptose biosynthesis	Only formula	k__Bacteria|p__Firmicutes|c__Negativicutes|o__Selenomonadales|f__Veillonellaceae|g__Dialister	Only breast milk	0.000149626
Exclusively breast fed vs. exclusively formula fed	M00064	module	ADP-L-glycero-D-manno-heptose biosynthesis	Only formula	k__Bacteria|p__Firmicutes|c__Negativicutes|o__Selenomonadales|f__Veillonellaceae|g__Veillonella	Only formula	0.897758
Exclusively breast fed vs. exclusively formula fed	M00064	module	ADP-L-glycero-D-manno-heptose biosynthesis	Only formula	k__Bacteria|p__Proteobacteria|c__Betaproteobacteria|o__Neisseriales|f__Neisseriaceae|g__Neisseria	Only breast milk	0.00022444
Exclusively breast fed vs. exclusively formula fed	M00064	module	ADP-L-glycero-D-manno-heptose biosynthesis	Only formula	k__Bacteria|p__Proteobacteria|c__Deltaproteobacteria|o__Desulfovibrionales|f__Desulfovibrionaceae|g__Bilophila	Only breast milk	7.48132e-05
Exclusively breast fed vs. exclusively formula fed	M00064	module	ADP-L-glycero-D-manno-heptose biosynthesis	Only formula	k__Bacteria|p__Proteobacteria|c__Gammaproteobacteria|o__Enterobacteriales|f__Enterobacteriaceae|g__Citrobacter	Only formula	0.389702
Exclusively breast fed vs. exclusively formula fed	M00064	module	ADP-L-glycero-D-manno-heptose biosynthesis	Only formula	k__Bacteria|p__Proteobacteria|c__Gammaproteobacteria|o__Enterobacteriales|f__Enterobacteriaceae|g__Enterobacter	Only formula	0.153666
Exclusively breast fed vs. exclusively formula fed	M00064	module	ADP-L-glycero-D-manno-heptose biosynthesis	Only formula	k__Bacteria|p__Proteobacteria|c__Gammaproteobacteria|o__Enterobacteriales|f__Enterobacteriaceae|g__Escherichia	Only formula	1.15609
Exclusively breast fed vs. exclusively formula fed	M00064	module	ADP-L-glycero-D-manno-heptose biosynthesis	Only formula	k__Bacteria|p__Proteobacteria|c__Gammaproteobacteria|o__Enterobacteriales|f__Enterobacteriaceae|g__Klebsiella	Only formula	0.601723
Exclusively breast fed vs. exclusively formula fed	M00064	module	ADP-L-glycero-D-manno-heptose biosynthesis	Only formula	k__Bacteria|p__Proteobacteria|c__Gammaproteobacteria|o__Enterobacteriales|f__Enterobacteriaceae|g__Raoultella	Only breast milk	0.00359103
Exclusively breast fed vs. exclusively formula fed	M00064	module	ADP-L-glycero-D-manno-heptose biosynthesis	Only formula	k__Bacteria|p__Proteobacteria|c__Gammaproteobacteria|o__Enterobacteriales|f__Enterobacteriaceae|g__Shigella	Only breast milk	0.00830427
Exclusively breast fed vs. exclusively formula fed	M00064	module	ADP-L-glycero-D-manno-heptose biosynthesis	Only formula	k__Bacteria|p__Proteobacteria|c__Gammaproteobacteria|o__Pasteurellales|f__Pasteurellaceae|g__Actinobacillus	Only breast milk	7.48132e-05
Exclusively breast fed vs. exclusively formula fed	M00064	module	ADP-L-glycero-D-manno-heptose biosynthesis	Only formula	k__Bacteria|p__Proteobacteria|c__Gammaproteobacteria|o__Pasteurellales|f__Pasteurellaceae|g__Haemophilus	Only breast milk	0.024838
Exclusively breast fed vs. exclusively formula fed	M00064	module	ADP-L-glycero-D-manno-heptose biosynthesis	Only formula	k__Bacteria|p__Proteobacteria|c__Gammaproteobacteria|o__Pseudomonadales|f__Moraxellaceae|g__Acinetobacter	Only formula	0.000448879
Exclusively breast fed vs. exclusively formula fed	M00064	module	ADP-L-glycero-D-manno-heptose biosynthesis	Only formula	k__Bacteria|p__Proteobacteria|c__Gammaproteobacteria|o__Pseudomonadales|f__Pseudomonadaceae|g__Pseudomonas	Only formula	0.000822945
Exclusively breast fed vs. exclusively formula fed	M00064	module	ADP-L-glycero-D-manno-heptose biosynthesis	Only formula	k__Bacteria|p__Verrucomicrobia|c__Verrucomicrobiae|o__Verrucomicrobiales|f__Verrucomicrobiaceae|g__Akkermansia	Only formula	0.329552
On vs. off antibiotics	M00080	module	Lipopolysaccharide biosynthesis, inner core => outer core => O-antigen	No antibiotics	k__Bacteria|p__Actinobacteria|c__Actinobacteria|o__Actinomycetales|f__Actinomycetaceae|g__Actinomyces	No antibiotics during	0.00185625
On vs. off antibiotics	M00080	module	Lipopolysaccharide biosynthesis, inner core => outer core => O-antigen	No antibiotics	k__Bacteria|p__Actinobacteria|c__Actinobacteria|o__Actinomycetales|f__Micrococcaceae|g__Rothia	No antibiotics during	0.00225
On vs. off antibiotics	M00080	module	Lipopolysaccharide biosynthesis, inner core => outer core => O-antigen	No antibiotics	k__Bacteria|p__Actinobacteria|c__Actinobacteria|o__Bifidobacteriales|f__Bifidobacteriaceae|g__Bifidobacterium	Any antibiotics during	1.46104
On vs. off antibiotics	M00080	module	Lipopolysaccharide biosynthesis, inner core => outer core => O-antigen	No antibiotics	k__Bacteria|p__Actinobacteria|c__Actinobacteria|o__Coriobacteriales|f__Coriobacteriaceae|g__Eggerthella	No antibiotics during	0.000674999
On vs. off antibiotics	M00080	module	Lipopolysaccharide biosynthesis, inner core => outer core => O-antigen	No antibiotics	k__Bacteria|p__Bacteroidetes|c__Bacteroidia|o__Bacteroidales|f__Bacteroidaceae|g__Bacteroides	No antibiotics during	0.047925
On vs. off antibiotics	M00080	module	Lipopolysaccharide biosynthesis, inner core => outer core => O-antigen	No antibiotics	k__Bacteria|p__Bacteroidetes|c__Bacteroidia|o__Bacteroidales|f__Porphyromonadaceae|g__Parabacteroides	No antibiotics during	0.0608062
On vs. off antibiotics	M00080	module	Lipopolysaccharide biosynthesis, inner core => outer core => O-antigen	No antibiotics	k__Bacteria|p__Bacteroidetes|c__Bacteroidia|o__Bacteroidales|f__Prevotellaceae|g__Prevotella	Any antibiotics during	0.0141187
On vs. off antibiotics	M00080	module	Lipopolysaccharide biosynthesis, inner core => outer core => O-antigen	No antibiotics	k__Bacteria|p__Bacteroidetes|c__Bacteroidia|o__Bacteroidales|f__Rikenellaceae|g__Alistipes	Any antibiotics during	0.00196875
On vs. off antibiotics	M00080	module	Lipopolysaccharide biosynthesis, inner core => outer core => O-antigen	No antibiotics	k__Bacteria|p__Firmicutes|c__Bacilli|o__Bacillales|f__Bacillales_noname|g__Gemella	No antibiotics during	1.66533e-18
On vs. off antibiotics	M00080	module	Lipopolysaccharide biosynthesis, inner core => outer core => O-antigen	No antibiotics	k__Bacteria|p__Firmicutes|c__Bacilli|o__Bacillales|f__Staphylococcaceae|g__Staphylococcus	No antibiotics during	0.0001125
On vs. off antibiotics	M00080	module	Lipopolysaccharide biosynthesis, inner core => outer core => O-antigen	No antibiotics	k__Bacteria|p__Firmicutes|c__Bacilli|o__Lactobacillales|f__Enterococcaceae|g__Enterococcus	Any antibiotics during	0.0537749
On vs. off antibiotics	M00080	module	Lipopolysaccharide biosynthesis, inner core => outer core => O-antigen	No antibiotics	k__Bacteria|p__Firmicutes|c__Bacilli|o__Lactobacillales|f__Lactobacillaceae|g__Lactobacillus	No antibiotics during	0.0163125
On vs. off antibiotics	M00080	module	Lipopolysaccharide biosynthesis, inner core => outer core => O-antigen	No antibiotics	k__Bacteria|p__Firmicutes|c__Clostridia|o__Clostridiales|f__Clostridiaceae|g__Clostridium	Any antibiotics during	0.0664312
On vs. off antibiotics	M00080	module	Lipopolysaccharide biosynthesis, inner core => outer core => O-antigen	No antibiotics	k__Bacteria|p__Firmicutes|c__Clostridia|o__Clostridiales|f__Clostridiales_noname|g__Flavonifractor	Any antibiotics during	0.0021375
On vs. off antibiotics	M00080	module	Lipopolysaccharide biosynthesis, inner core => outer core => O-antigen	No antibiotics	k__Bacteria|p__Firmicutes|c__Clostridia|o__Clostridiales|f__Lachnospiraceae|g__Anaerostipes	No antibiotics during	0.00849374
On vs. off antibiotics	M00080	module	Lipopolysaccharide biosynthesis, inner core => outer core => O-antigen	No antibiotics	k__Bacteria|p__Firmicutes|c__Clostridia|o__Clostridiales|f__Lachnospiraceae|g__Blautia	No antibiotics during	0.024075
On vs. off antibiotics	M00080	module	Lipopolysaccharide biosynthesis, inner core => outer core => O-antigen	No antibiotics	k__Bacteria|p__Firmicutes|c__Clostridia|o__Clostridiales|f__Lachnospiraceae|g__Oribacterium	No antibiotics during	5.62499e-05
On vs. off antibiotics	M00080	module	Lipopolysaccharide biosynthesis, inner core => outer core => O-antigen	No antibiotics	k__Bacteria|p__Firmicutes|c__Clostridia|o__Clostridiales|f__Ruminococcaceae|g__Subdoligranulum	Any antibiotics during	0.00888749
On vs. off antibiotics	M00080	module	Lipopolysaccharide biosynthesis, inner core => outer core => O-antigen	No antibiotics	k__Bacteria|p__Firmicutes|c__Erysipelotrichia|o__Erysipelotrichales|f__Erysipelotrichaceae|g__Coprobacillus	No antibiotics during	0.0187312
On vs. off antibiotics	M00080	module	Lipopolysaccharide biosynthesis, inner core => outer core => O-antigen	No antibiotics	k__Bacteria|p__Firmicutes|c__Erysipelotrichia|o__Erysipelotrichales|f__Erysipelotrichaceae|g__Erysipelotrichaceae_noname	No antibiotics during	0.0251437
On vs. off antibiotics	M00080	module	Lipopolysaccharide biosynthesis, inner core => outer core => O-antigen	No antibiotics	k__Bacteria|p__Firmicutes|c__Erysipelotrichia|o__Erysipelotrichales|f__Erysipelotrichaceae|g__Solobacterium	Any antibiotics during	0.00039375
On vs. off antibiotics	M00080	module	Lipopolysaccharide biosynthesis, inner core => outer core => O-antigen	No antibiotics	k__Bacteria|p__Firmicutes|c__Negativicutes|o__Selenomonadales|f__Veillonellaceae|g__Megasphaera	No antibiotics during	0.0604687
On vs. off antibiotics	M00080	module	Lipopolysaccharide biosynthesis, inner core => outer core => O-antigen	No antibiotics	k__Bacteria|p__Firmicutes|c__Negativicutes|o__Selenomonadales|f__Veillonellaceae|g__Veillonella	No antibiotics during	0.0538312
On vs. off antibiotics	M00080	module	Lipopolysaccharide biosynthesis, inner core => outer core => O-antigen	No antibiotics	k__Bacteria|p__Proteobacteria|c__Betaproteobacteria|o__Neisseriales|f__Neisseriaceae|g__Neisseria	No antibiotics during	0.000731249
On vs. off antibiotics	M00080	module	Lipopolysaccharide biosynthesis, inner core => outer core => O-antigen	No antibiotics	k__Bacteria|p__Proteobacteria|c__Deltaproteobacteria|o__Desulfovibrionales|f__Desulfovibrionaceae|g__Bilophila	No antibiotics during	1.38778e-18
On vs. off antibiotics	M00080	module	Lipopolysaccharide biosynthesis, inner core => outer core => O-antigen	No antibiotics	k__Bacteria|p__Proteobacteria|c__Gammaproteobacteria|o__Enterobacteriales|f__Enterobacteriaceae|g__Citrobacter	No antibiotics during	0.0254812
On vs. off antibiotics	M00080	module	Lipopolysaccharide biosynthesis, inner core => outer core => O-antigen	No antibiotics	k__Bacteria|p__Proteobacteria|c__Gammaproteobacteria|o__Enterobacteriales|f__Enterobacteriaceae|g__Escherichia	No antibiotics during	2.32807
On vs. off antibiotics	M00080	module	Lipopolysaccharide biosynthesis, inner core => outer core => O-antigen	No antibiotics	k__Bacteria|p__Proteobacteria|c__Gammaproteobacteria|o__Enterobacteriales|f__Enterobacteriaceae|g__Klebsiella	No antibiotics during	0.445443
On vs. off antibiotics	M00080	module	Lipopolysaccharide biosynthesis, inner core => outer core => O-antigen	No antibiotics	k__Bacteria|p__Proteobacteria|c__Gammaproteobacteria|o__Enterobacteriales|f__Enterobacteriaceae|g__Serratia	No antibiotics during	5.62499e-05
On vs. off antibiotics	M00080	module	Lipopolysaccharide biosynthesis, inner core => outer core => O-antigen	No antibiotics	k__Bacteria|p__Proteobacteria|c__Gammaproteobacteria|o__Pasteurellales|f__Pasteurellaceae|g__Actinobacillus	No antibiotics during	0.000562499
Exclusively breast fed vs. exclusively formula fed	M00082	module	Fatty acid biosynthesis, initiation	Only formula	k__Bacteria|p__Actinobacteria|c__Actinobacteria|o__Actinomycetales|f__Dermatophilaceae|g__Dermatophilaceae_unclassified	Only breast milk	7.48132e-05
Exclusively breast fed vs. exclusively formula fed	M00082	module	Fatty acid biosynthesis, initiation	Only formula	k__Bacteria|p__Actinobacteria|c__Actinobacteria|o__Actinomycetales|f__Propionibacteriaceae|g__Propionibacteriaceae_unclassified	Only breast milk	0.0374814
Exclusively breast fed vs. exclusively formula fed	M00082	module	Fatty acid biosynthesis, initiation	Only formula	k__Bacteria|p__Actinobacteria|c__Actinobacteria|o__Actinomycetales|f__Propionibacteriaceae|g__Propionibacterium	Only breast milk	0.106684
Exclusively breast fed vs. exclusively formula fed	M00082	module	Fatty acid biosynthesis, initiation	Only formula	k__Bacteria|p__Actinobacteria|c__Actinobacteria|o__Bifidobacteriales|f__Bifidobacteriaceae|g__Bifidobacterium	Only breast milk	3.31475
Exclusively breast fed vs. exclusively formula fed	M00082	module	Fatty acid biosynthesis, initiation	Only formula	k__Bacteria|p__Actinobacteria|c__Actinobacteria|o__Bifidobacteriales|f__Bifidobacteriaceae|g__Scardovia	Only breast milk	0.000149626
Exclusively breast fed vs. exclusively formula fed	M00082	module	Fatty acid biosynthesis, initiation	Only formula	k__Bacteria|p__Actinobacteria|c__Actinobacteria|o__Coriobacteriales|f__Coriobacteriaceae|g__Collinsella	Only formula	0.00927684
Exclusively breast fed vs. exclusively formula fed	M00082	module	Fatty acid biosynthesis, initiation	Only formula	k__Bacteria|p__Actinobacteria|c__Actinobacteria|o__Coriobacteriales|f__Coriobacteriaceae|g__Eggerthella	Only formula	0.0814716
Exclusively breast fed vs. exclusively formula fed	M00082	module	Fatty acid biosynthesis, initiation	Only formula	k__Bacteria|p__Bacteroidetes|c__Bacteroidia|o__Bacteroidales|f__Porphyromonadaceae|g__Coprobacter	Only breast milk	0.000448879
Exclusively breast fed vs. exclusively formula fed	M00082	module	Fatty acid biosynthesis, initiation	Only formula	k__Bacteria|p__Bacteroidetes|c__Bacteroidia|o__Bacteroidales|f__Porphyromonadaceae|g__Parabacteroides	Only breast milk	0.0594017
Exclusively breast fed vs. exclusively formula fed	M00082	module	Fatty acid biosynthesis, initiation	Only formula	k__Bacteria|p__Bacteroidetes|c__Bacteroidia|o__Bacteroidales|f__Rikenellaceae|g__Alistipes	Only formula	0.00276809
Exclusively breast fed vs. exclusively formula fed	M00082	module	Fatty acid biosynthesis, initiation	Only formula	k__Bacteria|p__Firmicutes|c__Bacilli|o__Bacillales|f__Bacillales_noname|g__Gemella	Only formula	5.82867e-18
Exclusively breast fed vs. exclusively formula fed	M00082	module	Fatty acid biosynthesis, initiation	Only formula	k__Bacteria|p__Firmicutes|c__Bacilli|o__Bacillales|f__Staphylococcaceae|g__Staphylococcus	Only breast milk	0.00359103
Exclusively breast fed vs. exclusively formula fed	M00082	module	Fatty acid biosynthesis, initiation	Only formula	k__Bacteria|p__Firmicutes|c__Bacilli|o__Lactobacillales|f__Enterococcaceae|g__Enterococcus	Only formula	0.470051
Exclusively breast fed vs. exclusively formula fed	M00082	module	Fatty acid biosynthesis, initiation	Only formula	k__Bacteria|p__Firmicutes|c__Bacilli|o__Lactobacillales|f__Lactobacillaceae|g__Lactobacillus	Only breast milk	0.00134664
Exclusively breast fed vs. exclusively formula fed	M00082	module	Fatty acid biosynthesis, initiation	Only formula	k__Bacteria|p__Firmicutes|c__Bacilli|o__Lactobacillales|f__Streptococcaceae|g__Streptococcus	Only formula	0.15636
Exclusively breast fed vs. exclusively formula fed	M00082	module	Fatty acid biosynthesis, initiation	Only formula	k__Bacteria|p__Firmicutes|c__Clostridia|o__Clostridiales|f__Eubacteriaceae|g__Eubacterium	Only formula	0.00179552
Exclusively breast fed vs. exclusively formula fed	M00082	module	Fatty acid biosynthesis, initiation	Only formula	k__Bacteria|p__Firmicutes|c__Clostridia|o__Clostridiales|f__Lachnospiraceae|g__Blautia	Only formula	0.0434665
Exclusively breast fed vs. exclusively formula fed	M00082	module	Fatty acid biosynthesis, initiation	Only formula	k__Bacteria|p__Firmicutes|c__Erysipelotrichia|o__Erysipelotrichales|f__Erysipelotrichaceae|g__Erysipelotrichaceae_noname	Only formula	0.133392
Exclusively breast fed vs. exclusively formula fed	M00082	module	Fatty acid biosynthesis, initiation	Only formula	k__Bacteria|p__Firmicutes|c__Negativicutes|o__Selenomonadales|f__Acidaminococcaceae|g__Acidaminococcaceae_unclassified	Only breast milk	0.000523692
Exclusively breast fed vs. exclusively formula fed	M00082	module	Fatty acid biosynthesis, initiation	Only formula	k__Bacteria|p__Firmicutes|c__Negativicutes|o__Selenomonadales|f__Acidaminococcaceae|g__Acidaminococcus	Only breast milk	0.0623942
Exclusively breast fed vs. exclusively formula fed	M00082	module	Fatty acid biosynthesis, initiation	Only formula	k__Bacteria|p__Firmicutes|c__Negativicutes|o__Selenomonadales|f__Veillonellaceae|g__Anaeroglobus	Only breast milk	0.00314215
Exclusively breast fed vs. exclusively formula fed	M00082	module	Fatty acid biosynthesis, initiation	Only formula	k__Bacteria|p__Firmicutes|c__Negativicutes|o__Selenomonadales|f__Veillonellaceae|g__Dialister	Only breast milk	0.000299253
Exclusively breast fed vs. exclusively formula fed	M00082	module	Fatty acid biosynthesis, initiation	Only formula	k__Bacteria|p__Proteobacteria|c__Betaproteobacteria|o__Neisseriales|f__Neisseriaceae|g__Neisseria	Only breast milk	0.000374066
Exclusively breast fed vs. exclusively formula fed	M00082	module	Fatty acid biosynthesis, initiation	Only formula	k__Bacteria|p__Proteobacteria|c__Gammaproteobacteria|o__Enterobacteriales|f__Enterobacteriaceae|g__Citrobacter	Only formula	0.182619
Exclusively breast fed vs. exclusively formula fed	M00082	module	Fatty acid biosynthesis, initiation	Only formula	k__Bacteria|p__Proteobacteria|c__Gammaproteobacteria|o__Enterobacteriales|f__Enterobacteriaceae|g__Enterobacter	Only formula	0.0943394
Exclusively breast fed vs. exclusively formula fed	M00082	module	Fatty acid biosynthesis, initiation	Only formula	k__Bacteria|p__Proteobacteria|c__Gammaproteobacteria|o__Enterobacteriales|f__Enterobacteriaceae|g__Escherichia	Only formula	1.28514
Exclusively breast fed vs. exclusively formula fed	M00082	module	Fatty acid biosynthesis, initiation	Only formula	k__Bacteria|p__Proteobacteria|c__Gammaproteobacteria|o__Enterobacteriales|f__Enterobacteriaceae|g__Hafnia	Only formula	0.0594765
Exclusively breast fed vs. exclusively formula fed	M00082	module	Fatty acid biosynthesis, initiation	Only formula	k__Bacteria|p__Proteobacteria|c__Gammaproteobacteria|o__Enterobacteriales|f__Enterobacteriaceae|g__Klebsiella	Only formula	0.469154
Exclusively breast fed vs. exclusively formula fed	M00082	module	Fatty acid biosynthesis, initiation	Only formula	k__Bacteria|p__Proteobacteria|c__Gammaproteobacteria|o__Enterobacteriales|f__Enterobacteriaceae|g__Raoultella	Only breast milk	0.013616
Exclusively breast fed vs. exclusively formula fed	M00082	module	Fatty acid biosynthesis, initiation	Only formula	k__Bacteria|p__Proteobacteria|c__Gammaproteobacteria|o__Enterobacteriales|f__Enterobacteriaceae|g__Shigella	Only breast milk	0.0308979
Exclusively breast fed vs. exclusively formula fed	M00082	module	Fatty acid biosynthesis, initiation	Only formula	k__Bacteria|p__Proteobacteria|c__Gammaproteobacteria|o__Pasteurellales|f__Pasteurellaceae|g__Actinobacillus	Only breast milk	0.00022444
Exclusively breast fed vs. exclusively formula fed	M00082	module	Fatty acid biosynthesis, initiation	Only formula	k__Bacteria|p__Proteobacteria|c__Gammaproteobacteria|o__Pasteurellales|f__Pasteurellaceae|g__Haemophilus	Only breast milk	0.0897758
Exclusively breast fed vs. exclusively formula fed	M00082	module	Fatty acid biosynthesis, initiation	Only formula	k__Bacteria|p__Proteobacteria|c__Gammaproteobacteria|o__Pseudomonadales|f__Pseudomonadaceae|g__Pseudomonas	Only formula	0.00329178
Exclusively breast fed vs. exclusively formula fed	M00083	module	Fatty acid biosynthesis, elongation	Only formula	k__Bacteria|p__Actinobacteria|c__Actinobacteria|o__Actinomycetales|f__Corynebacteriaceae|g__Corynebacterium	Only breast milk	0.000748132
Exclusively breast fed vs. exclusively formula fed	M00083	module	Fatty acid biosynthesis, elongation	Only formula	k__Bacteria|p__Actinobacteria|c__Actinobacteria|o__Actinomycetales|f__Dermatophilaceae|g__Dermatophilaceae_unclassified	Only breast milk	7.48132e-05
Exclusively breast fed vs. exclusively formula fed	M00083	module	Fatty acid biosynthesis, elongation	Only formula	k__Bacteria|p__Actinobacteria|c__Actinobacteria|o__Actinomycetales|f__Propionibacteriaceae|g__Propionibacteriaceae_unclassified	Only breast milk	0.03606
Exclusively breast fed vs. exclusively formula fed	M00083	module	Fatty acid biosynthesis, elongation	Only formula	k__Bacteria|p__Actinobacteria|c__Actinobacteria|o__Actinomycetales|f__Propionibacteriaceae|g__Propionibacterium	Only breast milk	0.0962846
Exclusively breast fed vs. exclusively formula fed	M00083	module	Fatty acid biosynthesis, elongation	Only formula	k__Bacteria|p__Actinobacteria|c__Actinobacteria|o__Bifidobacteriales|f__Bifidobacteriaceae|g__Bifidobacterium	Only breast milk	4.29308
Exclusively breast fed vs. exclusively formula fed	M00083	module	Fatty acid biosynthesis, elongation	Only formula	k__Bacteria|p__Actinobacteria|c__Actinobacteria|o__Bifidobacteriales|f__Bifidobacteriaceae|g__Scardovia	Only breast milk	0.000448879
Exclusively breast fed vs. exclusively formula fed	M00083	module	Fatty acid biosynthesis, elongation	Only formula	k__Bacteria|p__Actinobacteria|c__Actinobacteria|o__Coriobacteriales|f__Coriobacteriaceae|g__Collinsella	Only formula	0.0652371
Exclusively breast fed vs. exclusively formula fed	M00083	module	Fatty acid biosynthesis, elongation	Only formula	k__Bacteria|p__Actinobacteria|c__Actinobacteria|o__Coriobacteriales|f__Coriobacteriaceae|g__Eggerthella	Only formula	0.108704
Exclusively breast fed vs. exclusively formula fed	M00083	module	Fatty acid biosynthesis, elongation	Only formula	k__Bacteria|p__Bacteroidetes|c__Bacteroidia|o__Bacteroidales|f__Porphyromonadaceae|g__Coprobacter	Only breast milk	0.000748132
Exclusively breast fed vs. exclusively formula fed	M00083	module	Fatty acid biosynthesis, elongation	Only formula	k__Bacteria|p__Bacteroidetes|c__Bacteroidia|o__Bacteroidales|f__Porphyromonadaceae|g__Parabacteroides	Only breast milk	0.0528181
Exclusively breast fed vs. exclusively formula fed	M00083	module	Fatty acid biosynthesis, elongation	Only formula	k__Bacteria|p__Bacteroidetes|c__Bacteroidia|o__Bacteroidales|f__Rikenellaceae|g__Alistipes	Only formula	0.000897758
Exclusively breast fed vs. exclusively formula fed	M00083	module	Fatty acid biosynthesis, elongation	Only formula	k__Bacteria|p__Firmicutes|c__Bacilli|o__Bacillales|f__Staphylococcaceae|g__Staphylococcus	Only breast milk	0.00486286
Exclusively breast fed vs. exclusively formula fed	M00083	module	Fatty acid biosynthesis, elongation	Only formula	k__Bacteria|p__Firmicutes|c__Bacilli|o__Lactobacillales|f__Carnobacteriaceae|g__Dolosigranulum	Only formula	0.000149626
Exclusively breast fed vs. exclusively formula fed	M00083	module	Fatty acid biosynthesis, elongation	Only formula	k__Bacteria|p__Firmicutes|c__Bacilli|o__Lactobacillales|f__Enterococcaceae|g__Enterococcus	Only formula	0.302619
Exclusively breast fed vs. exclusively formula fed	M00083	module	Fatty acid biosynthesis, elongation	Only formula	k__Bacteria|p__Firmicutes|c__Bacilli|o__Lactobacillales|f__Lactobacillaceae|g__Lactobacillus	Only breast milk	0.00957609
Exclusively breast fed vs. exclusively formula fed	M00083	module	Fatty acid biosynthesis, elongation	Only formula	k__Bacteria|p__Firmicutes|c__Clostridia|o__Clostridiales|f__Lachnospiraceae|g__Blautia	Only formula	0.135262
Exclusively breast fed vs. exclusively formula fed	M00083	module	Fatty acid biosynthesis, elongation	Only formula	k__Bacteria|p__Firmicutes|c__Erysipelotrichia|o__Erysipelotrichales|f__Erysipelotrichaceae|g__Coprobacillus	Only formula	0.165487
Exclusively breast fed vs. exclusively formula fed	M00083	module	Fatty acid biosynthesis, elongation	Only formula	k__Bacteria|p__Firmicutes|c__Negativicutes|o__Selenomonadales|f__Acidaminococcaceae|g__Acidaminococcaceae_unclassified	Only breast milk	0.00134664
Exclusively breast fed vs. exclusively formula fed	M00083	module	Fatty acid biosynthesis, elongation	Only formula	k__Bacteria|p__Firmicutes|c__Negativicutes|o__Selenomonadales|f__Acidaminococcaceae|g__Acidaminococcus	Only breast milk	0.0533418
Exclusively breast fed vs. exclusively formula fed	M00083	module	Fatty acid biosynthesis, elongation	Only formula	k__Bacteria|p__Firmicutes|c__Negativicutes|o__Selenomonadales|f__Veillonellaceae|g__Anaeroglobus	Only breast milk	0.00344141
Exclusively breast fed vs. exclusively formula fed	M00083	module	Fatty acid biosynthesis, elongation	Only formula	k__Bacteria|p__Firmicutes|c__Negativicutes|o__Selenomonadales|f__Veillonellaceae|g__Dialister	Only breast milk	0.000523692
Exclusively breast fed vs. exclusively formula fed	M00083	module	Fatty acid biosynthesis, elongation	Only formula	k__Bacteria|p__Firmicutes|c__Negativicutes|o__Selenomonadales|f__Veillonellaceae|g__Megasphaera	Only formula	0.00336659
Exclusively breast fed vs. exclusively formula fed	M00083	module	Fatty acid biosynthesis, elongation	Only formula	k__Bacteria|p__Firmicutes|c__Negativicutes|o__Selenomonadales|f__Veillonellaceae|g__Veillonella	Only formula	0.111098
Exclusively breast fed vs. exclusively formula fed	M00083	module	Fatty acid biosynthesis, elongation	Only formula	k__Bacteria|p__Proteobacteria|c__Betaproteobacteria|o__Neisseriales|f__Neisseriaceae|g__Neisseria	Only breast milk	7.48132e-05
Exclusively breast fed vs. exclusively formula fed	M00083	module	Fatty acid biosynthesis, elongation	Only formula	k__Bacteria|p__Proteobacteria|c__Deltaproteobacteria|o__Desulfovibrionales|f__Desulfovibrionaceae|g__Bilophila	Only breast milk	0.000972572
Exclusively breast fed vs. exclusively formula fed	M00083	module	Fatty acid biosynthesis, elongation	Only formula	k__Bacteria|p__Proteobacteria|c__Gammaproteobacteria|o__Enterobacteriales|f__Enterobacteriaceae|g__Citrobacter	Only formula	0.177008
Exclusively breast fed vs. exclusively formula fed	M00083	module	Fatty acid biosynthesis, elongation	Only formula	k__Bacteria|p__Proteobacteria|c__Gammaproteobacteria|o__Enterobacteriales|f__Enterobacteriaceae|g__Enterobacter	Only formula	0.0715962
Exclusively breast fed vs. exclusively formula fed	M00083	module	Fatty acid biosynthesis, elongation	Only formula	k__Bacteria|p__Proteobacteria|c__Gammaproteobacteria|o__Enterobacteriales|f__Enterobacteriaceae|g__Escherichia	Only formula	0.693144
Exclusively breast fed vs. exclusively formula fed	M00083	module	Fatty acid biosynthesis, elongation	Only formula	k__Bacteria|p__Proteobacteria|c__Gammaproteobacteria|o__Enterobacteriales|f__Enterobacteriaceae|g__Klebsiella	Only formula	0.567009
Exclusively breast fed vs. exclusively formula fed	M00083	module	Fatty acid biosynthesis, elongation	Only formula	k__Bacteria|p__Proteobacteria|c__Gammaproteobacteria|o__Enterobacteriales|f__Enterobacteriaceae|g__Raoultella	Only breast milk	0.0102494
Exclusively breast fed vs. exclusively formula fed	M00083	module	Fatty acid biosynthesis, elongation	Only formula	k__Bacteria|p__Proteobacteria|c__Gammaproteobacteria|o__Enterobacteriales|f__Enterobacteriaceae|g__Serratia	Only formula	0.069277
Exclusively breast fed vs. exclusively formula fed	M00083	module	Fatty acid biosynthesis, elongation	Only formula	k__Bacteria|p__Proteobacteria|c__Gammaproteobacteria|o__Enterobacteriales|f__Enterobacteriaceae|g__Shigella	Only breast milk	0.0275313
Exclusively breast fed vs. exclusively formula fed	M00083	module	Fatty acid biosynthesis, elongation	Only formula	k__Bacteria|p__Proteobacteria|c__Gammaproteobacteria|o__Pasteurellales|f__Pasteurellaceae|g__Actinobacillus	Only breast milk	0.000299253
Exclusively breast fed vs. exclusively formula fed	M00083	module	Fatty acid biosynthesis, elongation	Only formula	k__Bacteria|p__Proteobacteria|c__Gammaproteobacteria|o__Pasteurellales|f__Pasteurellaceae|g__Haemophilus	Only breast milk	0.0729429
Exclusively breast fed vs. exclusively formula fed	M00083	module	Fatty acid biosynthesis, elongation	Only formula	k__Bacteria|p__Proteobacteria|c__Gammaproteobacteria|o__Pseudomonadales|f__Pseudomonadaceae|g__Pseudomonas	Only formula	0.00336659
Exclusively breast fed vs. exclusively formula fed	M00083	module	Fatty acid biosynthesis, elongation	Only formula	k__Bacteria|p__Verrucomicrobia|c__Verrucomicrobiae|o__Verrucomicrobiales|f__Verrucomicrobiaceae|g__Akkermansia	Only formula	0.00695763
Exclusively breast fed vs. exclusively formula fed	M00086	module	beta-Oxidation, acyl-CoA synthesis	Only breast milk	k__Bacteria|p__Actinobacteria|c__Actinobacteria|o__Actinomycetales|f__Actinomycetaceae|g__Actinomyces	Only formula	0.00800501
Exclusively breast fed vs. exclusively formula fed	M00086	module	beta-Oxidation, acyl-CoA synthesis	Only breast milk	k__Bacteria|p__Actinobacteria|c__Actinobacteria|o__Actinomycetales|f__Actinomycetaceae|g__Varibaculum	Only formula	0.000598506
Exclusively breast fed vs. exclusively formula fed	M00086	module	beta-Oxidation, acyl-CoA synthesis	Only breast milk	k__Bacteria|p__Actinobacteria|c__Actinobacteria|o__Actinomycetales|f__Corynebacteriaceae|g__Corynebacterium	Only breast milk	7.48132e-05
Exclusively breast fed vs. exclusively formula fed	M00086	module	beta-Oxidation, acyl-CoA synthesis	Only breast milk	k__Bacteria|p__Actinobacteria|c__Actinobacteria|o__Actinomycetales|f__Dermabacteraceae|g__Dermabacter	Only formula	0.00022444
Exclusively breast fed vs. exclusively formula fed	M00086	module	beta-Oxidation, acyl-CoA synthesis	Only breast milk	k__Bacteria|p__Actinobacteria|c__Actinobacteria|o__Actinomycetales|f__Micrococcaceae|g__Rothia	Only formula	0.000448879
Exclusively breast fed vs. exclusively formula fed	M00086	module	beta-Oxidation, acyl-CoA synthesis	Only breast milk	k__Bacteria|p__Actinobacteria|c__Actinobacteria|o__Bifidobacteriales|f__Bifidobacteriaceae|g__Bifidobacterium	Only breast milk	4.33146
Exclusively breast fed vs. exclusively formula fed	M00086	module	beta-Oxidation, acyl-CoA synthesis	Only breast milk	k__Bacteria|p__Actinobacteria|c__Actinobacteria|o__Coriobacteriales|f__Coriobacteriaceae|g__Atopobium	Only formula	0.00022444
Exclusively breast fed vs. exclusively formula fed	M00086	module	beta-Oxidation, acyl-CoA synthesis	Only breast milk	k__Bacteria|p__Actinobacteria|c__Actinobacteria|o__Coriobacteriales|f__Coriobacteriaceae|g__Collinsella	Only formula	0.105187
Exclusively breast fed vs. exclusively formula fed	M00086	module	beta-Oxidation, acyl-CoA synthesis	Only breast milk	k__Bacteria|p__Actinobacteria|c__Actinobacteria|o__Coriobacteriales|f__Coriobacteriaceae|g__Eggerthella	Only formula	0.0270824
Exclusively breast fed vs. exclusively formula fed	M00086	module	beta-Oxidation, acyl-CoA synthesis	Only breast milk	k__Bacteria|p__Actinobacteria|c__Actinobacteria|o__Coriobacteriales|f__Coriobacteriaceae|g__Gordonibacter	Only formula	0.00134664
Exclusively breast fed vs. exclusively formula fed	M00086	module	beta-Oxidation, acyl-CoA synthesis	Only breast milk	k__Bacteria|p__Actinobacteria|c__Actinobacteria|o__Coriobacteriales|f__Coriobacteriaceae|g__Slackia	Only formula	0.000598506
Exclusively breast fed vs. exclusively formula fed	M00086	module	beta-Oxidation, acyl-CoA synthesis	Only breast milk	k__Bacteria|p__Bacteroidetes|c__Bacteroidia|o__Bacteroidales|f__Bacteroidaceae|g__Bacteroides	Only breast milk	0.45853
Exclusively breast fed vs. exclusively formula fed	M00086	module	beta-Oxidation, acyl-CoA synthesis	Only breast milk	k__Bacteria|p__Bacteroidetes|c__Bacteroidia|o__Bacteroidales|f__Prevotellaceae|g__Prevotella	Only formula	0.00231921
Exclusively breast fed vs. exclusively formula fed	M00086	module	beta-Oxidation, acyl-CoA synthesis	Only breast milk	k__Bacteria|p__Firmicutes|c__Bacilli|o__Bacillales|f__Bacillales_noname|g__Gemella	Only formula	0.000149626
Exclusively breast fed vs. exclusively formula fed	M00086	module	beta-Oxidation, acyl-CoA synthesis	Only breast milk	k__Bacteria|p__Firmicutes|c__Bacilli|o__Lactobacillales|f__Aerococcaceae|g__Facklamia	Only formula	0.000149626
Exclusively breast fed vs. exclusively formula fed	M00086	module	beta-Oxidation, acyl-CoA synthesis	Only breast milk	k__Bacteria|p__Firmicutes|c__Bacilli|o__Lactobacillales|f__Carnobacteriaceae|g__Dolosigranulum	Only formula	0.00022444
Exclusively breast fed vs. exclusively formula fed	M00086	module	beta-Oxidation, acyl-CoA synthesis	Only breast milk	k__Bacteria|p__Firmicutes|c__Bacilli|o__Lactobacillales|f__Carnobacteriaceae|g__Granulicatella	Only formula	0.000748132
Exclusively breast fed vs. exclusively formula fed	M00086	module	beta-Oxidation, acyl-CoA synthesis	Only breast milk	k__Bacteria|p__Firmicutes|c__Bacilli|o__Lactobacillales|f__Enterococcaceae|g__Enterococcus	Only formula	0.441996
Exclusively breast fed vs. exclusively formula fed	M00086	module	beta-Oxidation, acyl-CoA synthesis	Only breast milk	k__Bacteria|p__Firmicutes|c__Bacilli|o__Lactobacillales|f__Leuconostocaceae|g__Weissella	Only formula	0.000149626
Exclusively breast fed vs. exclusively formula fed	M00086	module	beta-Oxidation, acyl-CoA synthesis	Only breast milk	k__Bacteria|p__Firmicutes|c__Bacilli|o__Lactobacillales|f__Streptococcaceae|g__Lactococcus	Only formula	0.00935165
Exclusively breast fed vs. exclusively formula fed	M00086	module	beta-Oxidation, acyl-CoA synthesis	Only breast milk	k__Bacteria|p__Firmicutes|c__Bacilli|o__Lactobacillales|f__Streptococcaceae|g__Streptococcus	Only formula	0.0992771
Exclusively breast fed vs. exclusively formula fed	M00086	module	beta-Oxidation, acyl-CoA synthesis	Only breast milk	k__Bacteria|p__Firmicutes|c__Clostridia|o__Clostridiales|f__Clostridiales_Family_XI_Incertae_Sedis|g__Anaerococcus	Only formula	0.00613468
Exclusively breast fed vs. exclusively formula fed	M00086	module	beta-Oxidation, acyl-CoA synthesis	Only breast milk	k__Bacteria|p__Firmicutes|c__Clostridia|o__Clostridiales|f__Clostridiales_Family_XI_Incertae_Sedis|g__Finegoldia	Only formula	0.00635912
Exclusively breast fed vs. exclusively formula fed	M00086	module	beta-Oxidation, acyl-CoA synthesis	Only breast milk	k__Bacteria|p__Firmicutes|c__Clostridia|o__Clostridiales|f__Clostridiales_Family_XI_Incertae_Sedis|g__Peptoniphilus	Only formula	0.0403243
Exclusively breast fed vs. exclusively formula fed	M00086	module	beta-Oxidation, acyl-CoA synthesis	Only breast milk	k__Bacteria|p__Firmicutes|c__Clostridia|o__Clostridiales|f__Clostridiales_noname|g__Clostridiales_noname	Only formula	0.00314215
Exclusively breast fed vs. exclusively formula fed	M00086	module	beta-Oxidation, acyl-CoA synthesis	Only breast milk	k__Bacteria|p__Firmicutes|c__Clostridia|o__Clostridiales|f__Clostridiales_noname|g__Flavonifractor	Only formula	0.000299253
Exclusively breast fed vs. exclusively formula fed	M00086	module	beta-Oxidation, acyl-CoA synthesis	Only breast milk	k__Bacteria|p__Firmicutes|c__Clostridia|o__Clostridiales|f__Lachnospiraceae|g__Anaerostipes	Only formula	0.00523692
Exclusively breast fed vs. exclusively formula fed	M00086	module	beta-Oxidation, acyl-CoA synthesis	Only breast milk	k__Bacteria|p__Firmicutes|c__Clostridia|o__Clostridiales|f__Lachnospiraceae|g__Blautia	Only formula	0.156883
Exclusively breast fed vs. exclusively formula fed	M00086	module	beta-Oxidation, acyl-CoA synthesis	Only breast milk	k__Bacteria|p__Firmicutes|c__Clostridia|o__Clostridiales|f__Lachnospiraceae|g__Coprococcus	Only formula	0.00478804
Exclusively breast fed vs. exclusively formula fed	M00086	module	beta-Oxidation, acyl-CoA synthesis	Only breast milk	k__Bacteria|p__Firmicutes|c__Clostridia|o__Clostridiales|f__Lachnospiraceae|g__Dorea	Only formula	0.00426435
Exclusively breast fed vs. exclusively formula fed	M00086	module	beta-Oxidation, acyl-CoA synthesis	Only breast milk	k__Bacteria|p__Firmicutes|c__Clostridia|o__Clostridiales|f__Lachnospiraceae|g__Lachnospiraceae_noname	Only formula	0.0370325
Exclusively breast fed vs. exclusively formula fed	M00086	module	beta-Oxidation, acyl-CoA synthesis	Only breast milk	k__Bacteria|p__Firmicutes|c__Clostridia|o__Clostridiales|f__Lachnospiraceae|g__Roseburia	Only formula	0.00022444
Exclusively breast fed vs. exclusively formula fed	M00086	module	beta-Oxidation, acyl-CoA synthesis	Only breast milk	k__Bacteria|p__Firmicutes|c__Clostridia|o__Clostridiales|f__Lachnospiraceae|g__Stomatobaculum	Only formula	0.000149626
Exclusively breast fed vs. exclusively formula fed	M00086	module	beta-Oxidation, acyl-CoA synthesis	Only breast milk	k__Bacteria|p__Firmicutes|c__Clostridia|o__Clostridiales|f__Peptostreptococcaceae|g__Peptostreptococcaceae_noname	Only formula	0.0274564
Exclusively breast fed vs. exclusively formula fed	M00086	module	beta-Oxidation, acyl-CoA synthesis	Only breast milk	k__Bacteria|p__Firmicutes|c__Clostridia|o__Clostridiales|f__Peptostreptococcaceae|g__Peptostreptococcus	Only formula	0.00119701
Exclusively breast fed vs. exclusively formula fed	M00086	module	beta-Oxidation, acyl-CoA synthesis	Only breast milk	k__Bacteria|p__Firmicutes|c__Clostridia|o__Clostridiales|f__Ruminococcaceae|g__Anaerotruncus	Only formula	0.000149626
Exclusively breast fed vs. exclusively formula fed	M00086	module	beta-Oxidation, acyl-CoA synthesis	Only breast milk	k__Bacteria|p__Firmicutes|c__Clostridia|o__Clostridiales|f__Ruminococcaceae|g__Faecalibacterium	Only formula	0.00269328
Exclusively breast fed vs. exclusively formula fed	M00086	module	beta-Oxidation, acyl-CoA synthesis	Only breast milk	k__Bacteria|p__Firmicutes|c__Clostridia|o__Clostridiales|f__Ruminococcaceae|g__Ruminococcus	Only formula	0.0252869
Exclusively breast fed vs. exclusively formula fed	M00086	module	beta-Oxidation, acyl-CoA synthesis	Only breast milk	k__Bacteria|p__Firmicutes|c__Clostridia|o__Clostridiales|f__Ruminococcaceae|g__Subdoligranulum	Only formula	0.0151123
Exclusively breast fed vs. exclusively formula fed	M00086	module	beta-Oxidation, acyl-CoA synthesis	Only breast milk	k__Bacteria|p__Firmicutes|c__Erysipelotrichia|o__Erysipelotrichales|f__Erysipelotrichaceae|g__Catenibacterium	Only formula	0.0085287
Exclusively breast fed vs. exclusively formula fed	M00086	module	beta-Oxidation, acyl-CoA synthesis	Only breast milk	k__Bacteria|p__Firmicutes|c__Erysipelotrichia|o__Erysipelotrichales|f__Erysipelotrichaceae|g__Coprobacillus	Only formula	0.0484041
Exclusively breast fed vs. exclusively formula fed	M00086	module	beta-Oxidation, acyl-CoA synthesis	Only breast milk	k__Bacteria|p__Firmicutes|c__Erysipelotrichia|o__Erysipelotrichales|f__Erysipelotrichaceae|g__Erysipelotrichaceae_noname	Only formula	0.103616
Exclusively breast fed vs. exclusively formula fed	M00086	module	beta-Oxidation, acyl-CoA synthesis	Only breast milk	k__Bacteria|p__Firmicutes|c__Erysipelotrichia|o__Erysipelotrichales|f__Erysipelotrichaceae|g__Solobacterium	Only formula	0.000149626
Exclusively breast fed vs. exclusively formula fed	M00086	module	beta-Oxidation, acyl-CoA synthesis	Only breast milk	k__Bacteria|p__Firmicutes|c__Negativicutes|o__Selenomonadales|f__Veillonellaceae|g__Megamonas	Only formula	0.00800501
Exclusively breast fed vs. exclusively formula fed	M00086	module	beta-Oxidation, acyl-CoA synthesis	Only breast milk	k__Bacteria|p__Firmicutes|c__Negativicutes|o__Selenomonadales|f__Veillonellaceae|g__Megasphaera	Only formula	0.00822945
Exclusively breast fed vs. exclusively formula fed	M00086	module	beta-Oxidation, acyl-CoA synthesis	Only breast milk	k__Bacteria|p__Firmicutes|c__Negativicutes|o__Selenomonadales|f__Veillonellaceae|g__Veillonella	Only formula	0.691199
Exclusively breast fed vs. exclusively formula fed	M00086	module	beta-Oxidation, acyl-CoA synthesis	Only breast milk	k__Bacteria|p__Fusobacteria|c__Fusobacteriia|o__Fusobacteriales|f__Fusobacteriaceae|g__Fusobacterium	Only formula	0.00216958
Exclusively breast fed vs. exclusively formula fed	M00086	module	beta-Oxidation, acyl-CoA synthesis	Only breast milk	k__Bacteria|p__Proteobacteria|c__Betaproteobacteria|o__Burkholderiales|f__Sutterellaceae|g__Sutterella	Only formula	0.00157108
Exclusively breast fed vs. exclusively formula fed	M00086	module	beta-Oxidation, acyl-CoA synthesis	Only breast milk	k__Bacteria|p__Proteobacteria|c__Betaproteobacteria|o__Burkholderiales|f__Sutterellaceae|g__Sutterellaceae_unclassified	Only breast milk	0.00022444
Exclusively breast fed vs. exclusively formula fed	M00086	module	beta-Oxidation, acyl-CoA synthesis	Only breast milk	k__Bacteria|p__Proteobacteria|c__Betaproteobacteria|o__Neisseriales|f__Neisseriaceae|g__Eikenella	Only formula	0.000598506
Exclusively breast fed vs. exclusively formula fed	M00086	module	beta-Oxidation, acyl-CoA synthesis	Only breast milk	k__Bacteria|p__Proteobacteria|c__Deltaproteobacteria|o__Desulfovibrionales|f__Desulfovibrionaceae|g__Bilophila	Only breast milk	0.000149626
Exclusively breast fed vs. exclusively formula fed	M00086	module	beta-Oxidation, acyl-CoA synthesis	Only breast milk	k__Bacteria|p__Proteobacteria|c__Epsilonproteobacteria|o__Campylobacterales|f__Campylobacteraceae|g__Campylobacter	Only breast milk	0.000374066
Exclusively breast fed vs. exclusively formula fed	M00086	module	beta-Oxidation, acyl-CoA synthesis	Only breast milk	k__Bacteria|p__Proteobacteria|c__Gammaproteobacteria|o__Aeromonadales|f__Aeromonadaceae|g__Aeromonas	Only formula	0.000673319
Exclusively breast fed vs. exclusively formula fed	M00086	module	beta-Oxidation, acyl-CoA synthesis	Only breast milk	k__Bacteria|p__Proteobacteria|c__Gammaproteobacteria|o__Enterobacteriales|f__Enterobacteriaceae|g__Cronobacter	Only formula	0.000523692
Exclusively breast fed vs. exclusively formula fed	M00086	module	beta-Oxidation, acyl-CoA synthesis	Only breast milk	k__Bacteria|p__Proteobacteria|c__Gammaproteobacteria|o__Enterobacteriales|f__Enterobacteriaceae|g__Enterobacter	Only formula	0.0223691
Exclusively breast fed vs. exclusively formula fed	M00086	module	beta-Oxidation, acyl-CoA synthesis	Only breast milk	k__Bacteria|p__Proteobacteria|c__Gammaproteobacteria|o__Enterobacteriales|f__Enterobacteriaceae|g__Enterobacteriaceae_noname	Only formula	0.000598506
Exclusively breast fed vs. exclusively formula fed	M00086	module	beta-Oxidation, acyl-CoA synthesis	Only breast milk	k__Bacteria|p__Proteobacteria|c__Gammaproteobacteria|o__Enterobacteriales|f__Enterobacteriaceae|g__Escherichia	Only formula	0.292968
Exclusively breast fed vs. exclusively formula fed	M00086	module	beta-Oxidation, acyl-CoA synthesis	Only breast milk	k__Bacteria|p__Proteobacteria|c__Gammaproteobacteria|o__Enterobacteriales|f__Enterobacteriaceae|g__Hafnia	Only formula	0.0185537
Exclusively breast fed vs. exclusively formula fed	M00086	module	beta-Oxidation, acyl-CoA synthesis	Only breast milk	k__Bacteria|p__Proteobacteria|c__Gammaproteobacteria|o__Enterobacteriales|f__Enterobacteriaceae|g__Klebsiella	Only formula	0.210075
Exclusively breast fed vs. exclusively formula fed	M00086	module	beta-Oxidation, acyl-CoA synthesis	Only breast milk	k__Bacteria|p__Proteobacteria|c__Gammaproteobacteria|o__Enterobacteriales|f__Enterobacteriaceae|g__Morganella	Only formula	0.00127182
Exclusively breast fed vs. exclusively formula fed	M00086	module	beta-Oxidation, acyl-CoA synthesis	Only breast milk	k__Bacteria|p__Proteobacteria|c__Gammaproteobacteria|o__Enterobacteriales|f__Enterobacteriaceae|g__Pantoea	Only formula	0.000748132
Exclusively breast fed vs. exclusively formula fed	M00086	module	beta-Oxidation, acyl-CoA synthesis	Only breast milk	k__Bacteria|p__Proteobacteria|c__Gammaproteobacteria|o__Enterobacteriales|f__Enterobacteriaceae|g__Proteus	Only formula	0.00344141
Exclusively breast fed vs. exclusively formula fed	M00086	module	beta-Oxidation, acyl-CoA synthesis	Only breast milk	k__Bacteria|p__Proteobacteria|c__Gammaproteobacteria|o__Enterobacteriales|f__Enterobacteriaceae|g__Providencia	Only formula	0.000299253
Exclusively breast fed vs. exclusively formula fed	M00086	module	beta-Oxidation, acyl-CoA synthesis	Only breast milk	k__Bacteria|p__Proteobacteria|c__Gammaproteobacteria|o__Enterobacteriales|f__Enterobacteriaceae|g__Serratia	Only formula	0.00845389
Exclusively breast fed vs. exclusively formula fed	M00086	module	beta-Oxidation, acyl-CoA synthesis	Only breast milk	k__Bacteria|p__Verrucomicrobia|c__Verrucomicrobiae|o__Verrucomicrobiales|f__Verrucomicrobiaceae|g__Akkermansia	Only formula	0.22848
Exclusively breast fed vs. exclusively formula fed	M00088	module	Ketone body biosynthesis, acetyl-CoA => acetoacetate/3-hydroxybutyrate/acetone	Only formula	k__Bacteria|p__Actinobacteria|c__Actinobacteria|o__Actinomycetales|f__Micrococcaceae|g__Rothia	Only formula	0.0017207
Exclusively breast fed vs. exclusively formula fed	M00088	module	Ketone body biosynthesis, acetyl-CoA => acetoacetate/3-hydroxybutyrate/acetone	Only formula	k__Bacteria|p__Actinobacteria|c__Actinobacteria|o__Actinomycetales|f__Propionibacteriaceae|g__Propionibacteriaceae_unclassified	Only breast milk	0.0110724
Exclusively breast fed vs. exclusively formula fed	M00088	module	Ketone body biosynthesis, acetyl-CoA => acetoacetate/3-hydroxybutyrate/acetone	Only formula	k__Bacteria|p__Actinobacteria|c__Actinobacteria|o__Actinomycetales|f__Propionibacteriaceae|g__Propionibacterium	Only breast milk	0.0314964
Exclusively breast fed vs. exclusively formula fed	M00088	module	Ketone body biosynthesis, acetyl-CoA => acetoacetate/3-hydroxybutyrate/acetone	Only formula	k__Bacteria|p__Actinobacteria|c__Actinobacteria|o__Bifidobacteriales|f__Bifidobacteriaceae|g__Bifidobacterium	Only breast milk	3.34954
Exclusively breast fed vs. exclusively formula fed	M00088	module	Ketone body biosynthesis, acetyl-CoA => acetoacetate/3-hydroxybutyrate/acetone	Only formula	k__Bacteria|p__Actinobacteria|c__Actinobacteria|o__Coriobacteriales|f__Coriobacteriaceae|g__Atopobium	Only formula	0.000673319
Exclusively breast fed vs. exclusively formula fed	M00088	module	Ketone body biosynthesis, acetyl-CoA => acetoacetate/3-hydroxybutyrate/acetone	Only formula	k__Bacteria|p__Bacteroidetes|c__Bacteroidia|o__Bacteroidales|f__Bacteroidaceae|g__Bacteroides	Only breast milk	0.289677
Exclusively breast fed vs. exclusively formula fed	M00088	module	Ketone body biosynthesis, acetyl-CoA => acetoacetate/3-hydroxybutyrate/acetone	Only formula	k__Bacteria|p__Bacteroidetes|c__Bacteroidia|o__Bacteroidales|f__Porphyromonadaceae|g__Coprobacter	Only breast milk	0.000149626
Exclusively breast fed vs. exclusively formula fed	M00088	module	Ketone body biosynthesis, acetyl-CoA => acetoacetate/3-hydroxybutyrate/acetone	Only formula	k__Bacteria|p__Bacteroidetes|c__Bacteroidia|o__Bacteroidales|f__Porphyromonadaceae|g__Parabacteroides	Only breast milk	0.0208729
Exclusively breast fed vs. exclusively formula fed	M00088	module	Ketone body biosynthesis, acetyl-CoA => acetoacetate/3-hydroxybutyrate/acetone	Only formula	k__Bacteria|p__Bacteroidetes|c__Bacteroidia|o__Bacteroidales|f__Rikenellaceae|g__Alistipes	Only formula	0.00134664
Exclusively breast fed vs. exclusively formula fed	M00088	module	Ketone body biosynthesis, acetyl-CoA => acetoacetate/3-hydroxybutyrate/acetone	Only formula	k__Bacteria|p__Firmicutes|c__Bacilli|o__Bacillales|f__Bacillales_noname|g__Gemella	Only formula	0.000149626
Exclusively breast fed vs. exclusively formula fed	M00088	module	Ketone body biosynthesis, acetyl-CoA => acetoacetate/3-hydroxybutyrate/acetone	Only formula	k__Bacteria|p__Firmicutes|c__Bacilli|o__Bacillales|f__Staphylococcaceae|g__Staphylococcus	Only breast milk	0.00104738
Exclusively breast fed vs. exclusively formula fed	M00088	module	Ketone body biosynthesis, acetyl-CoA => acetoacetate/3-hydroxybutyrate/acetone	Only formula	k__Bacteria|p__Firmicutes|c__Bacilli|o__Lactobacillales|f__Enterococcaceae|g__Enterococcus	Only formula	0.178654
Exclusively breast fed vs. exclusively formula fed	M00088	module	Ketone body biosynthesis, acetyl-CoA => acetoacetate/3-hydroxybutyrate/acetone	Only formula	k__Bacteria|p__Firmicutes|c__Clostridia|o__Clostridiales|f__Clostridiales_Family_XI_Incertae_Sedis|g__Peptoniphilus	Only formula	0.0407732
Exclusively breast fed vs. exclusively formula fed	M00088	module	Ketone body biosynthesis, acetyl-CoA => acetoacetate/3-hydroxybutyrate/acetone	Only formula	k__Bacteria|p__Firmicutes|c__Clostridia|o__Clostridiales|f__Lachnospiraceae|g__Blautia	Only formula	0.041671
Exclusively breast fed vs. exclusively formula fed	M00088	module	Ketone body biosynthesis, acetyl-CoA => acetoacetate/3-hydroxybutyrate/acetone	Only formula	k__Bacteria|p__Firmicutes|c__Negativicutes|o__Selenomonadales|f__Acidaminococcaceae|g__Acidaminococcaceae_unclassified	Only breast milk	0.000299253
Exclusively breast fed vs. exclusively formula fed	M00088	module	Ketone body biosynthesis, acetyl-CoA => acetoacetate/3-hydroxybutyrate/acetone	Only formula	k__Bacteria|p__Firmicutes|c__Negativicutes|o__Selenomonadales|f__Acidaminococcaceae|g__Acidaminococcus	Only breast milk	0.0229677
Exclusively breast fed vs. exclusively formula fed	M00088	module	Ketone body biosynthesis, acetyl-CoA => acetoacetate/3-hydroxybutyrate/acetone	Only formula	k__Bacteria|p__Firmicutes|c__Negativicutes|o__Selenomonadales|f__Veillonellaceae|g__Anaeroglobus	Only breast milk	0.000448879
Exclusively breast fed vs. exclusively formula fed	M00088	module	Ketone body biosynthesis, acetyl-CoA => acetoacetate/3-hydroxybutyrate/acetone	Only formula	k__Bacteria|p__Firmicutes|c__Negativicutes|o__Selenomonadales|f__Veillonellaceae|g__Veillonella	Only formula	0.101671
Exclusively breast fed vs. exclusively formula fed	M00088	module	Ketone body biosynthesis, acetyl-CoA => acetoacetate/3-hydroxybutyrate/acetone	Only formula	k__Bacteria|p__Proteobacteria|c__Betaproteobacteria|o__Neisseriales|f__Neisseriaceae|g__Neisseria	Only breast milk	7.48132e-05
Exclusively breast fed vs. exclusively formula fed	M00088	module	Ketone body biosynthesis, acetyl-CoA => acetoacetate/3-hydroxybutyrate/acetone	Only formula	k__Bacteria|p__Proteobacteria|c__Gammaproteobacteria|o__Enterobacteriales|f__Enterobacteriaceae|g__Citrobacter	Only formula	0.500725
Exclusively breast fed vs. exclusively formula fed	M00088	module	Ketone body biosynthesis, acetyl-CoA => acetoacetate/3-hydroxybutyrate/acetone	Only formula	k__Bacteria|p__Proteobacteria|c__Gammaproteobacteria|o__Enterobacteriales|f__Enterobacteriaceae|g__Enterobacter	Only formula	0.0894766
Exclusively breast fed vs. exclusively formula fed	M00088	module	Ketone body biosynthesis, acetyl-CoA => acetoacetate/3-hydroxybutyrate/acetone	Only formula	k__Bacteria|p__Proteobacteria|c__Gammaproteobacteria|o__Enterobacteriales|f__Enterobacteriaceae|g__Escherichia	Only formula	1.23157
Exclusively breast fed vs. exclusively formula fed	M00088	module	Ketone body biosynthesis, acetyl-CoA => acetoacetate/3-hydroxybutyrate/acetone	Only formula	k__Bacteria|p__Proteobacteria|c__Gammaproteobacteria|o__Enterobacteriales|f__Enterobacteriaceae|g__Klebsiella	Only formula	0.989031
Exclusively breast fed vs. exclusively formula fed	M00088	module	Ketone body biosynthesis, acetyl-CoA => acetoacetate/3-hydroxybutyrate/acetone	Only formula	k__Bacteria|p__Proteobacteria|c__Gammaproteobacteria|o__Enterobacteriales|f__Enterobacteriaceae|g__Raoultella	Only breast milk	0.00321697
Exclusively breast fed vs. exclusively formula fed	M00088	module	Ketone body biosynthesis, acetyl-CoA => acetoacetate/3-hydroxybutyrate/acetone	Only formula	k__Bacteria|p__Proteobacteria|c__Gammaproteobacteria|o__Enterobacteriales|f__Enterobacteriaceae|g__Shigella	Only breast milk	0.00912721
Exclusively breast fed vs. exclusively formula fed	M00088	module	Ketone body biosynthesis, acetyl-CoA => acetoacetate/3-hydroxybutyrate/acetone	Only formula	k__Bacteria|p__Proteobacteria|c__Gammaproteobacteria|o__Pasteurellales|f__Pasteurellaceae|g__Haemophilus	Only breast milk	0.0302993
Exclusively breast fed vs. exclusively formula fed	M00088	module	Ketone body biosynthesis, acetyl-CoA => acetoacetate/3-hydroxybutyrate/acetone	Only formula	k__Bacteria|p__Proteobacteria|c__Gammaproteobacteria|o__Pseudomonadales|f__Pseudomonadaceae|g__Pseudomonas	Only formula	0.00104738
Exclusively breast fed vs. exclusively formula fed	M00095	module	C5 isoprenoid biosynthesis, mevalonate pathway	Only formula	k__Bacteria|p__Actinobacteria|c__Actinobacteria|o__Actinomycetales|f__Micrococcaceae|g__Rothia	Only formula	0.00164589
Exclusively breast fed vs. exclusively formula fed	M00095	module	C5 isoprenoid biosynthesis, mevalonate pathway	Only formula	k__Bacteria|p__Actinobacteria|c__Actinobacteria|o__Actinomycetales|f__Propionibacteriaceae|g__Propionibacteriaceae_unclassified	Only breast milk	0.0117457
Exclusively breast fed vs. exclusively formula fed	M00095	module	C5 isoprenoid biosynthesis, mevalonate pathway	Only formula	k__Bacteria|p__Actinobacteria|c__Actinobacteria|o__Actinomycetales|f__Propionibacteriaceae|g__Propionibacterium	Only breast milk	0.0388281
Exclusively breast fed vs. exclusively formula fed	M00095	module	C5 isoprenoid biosynthesis, mevalonate pathway	Only formula	k__Bacteria|p__Actinobacteria|c__Actinobacteria|o__Bifidobacteriales|f__Bifidobacteriaceae|g__Bifidobacterium	Only breast milk	3.10385
Exclusively breast fed vs. exclusively formula fed	M00095	module	C5 isoprenoid biosynthesis, mevalonate pathway	Only formula	k__Bacteria|p__Actinobacteria|c__Actinobacteria|o__Coriobacteriales|f__Coriobacteriaceae|g__Atopobium	Only formula	7.48132e-05
Exclusively breast fed vs. exclusively formula fed	M00095	module	C5 isoprenoid biosynthesis, mevalonate pathway	Only formula	k__Bacteria|p__Bacteroidetes|c__Bacteroidia|o__Bacteroidales|f__Bacteroidaceae|g__Bacteroides	Only breast milk	0.305462
Exclusively breast fed vs. exclusively formula fed	M00095	module	C5 isoprenoid biosynthesis, mevalonate pathway	Only formula	k__Bacteria|p__Bacteroidetes|c__Bacteroidia|o__Bacteroidales|f__Porphyromonadaceae|g__Parabacteroides	Only breast milk	0.0204988
Exclusively breast fed vs. exclusively formula fed	M00095	module	C5 isoprenoid biosynthesis, mevalonate pathway	Only formula	k__Bacteria|p__Bacteroidetes|c__Bacteroidia|o__Bacteroidales|f__Rikenellaceae|g__Alistipes	Only formula	0.00194514
Exclusively breast fed vs. exclusively formula fed	M00095	module	C5 isoprenoid biosynthesis, mevalonate pathway	Only formula	k__Bacteria|p__Firmicutes|c__Bacilli|o__Bacillales|f__Staphylococcaceae|g__Staphylococcus	Only breast milk	0.00134664
Exclusively breast fed vs. exclusively formula fed	M00095	module	C5 isoprenoid biosynthesis, mevalonate pathway	Only formula	k__Bacteria|p__Firmicutes|c__Bacilli|o__Lactobacillales|f__Enterococcaceae|g__Enterococcus	Only formula	0.792795
Exclusively breast fed vs. exclusively formula fed	M00095	module	C5 isoprenoid biosynthesis, mevalonate pathway	Only formula	k__Bacteria|p__Firmicutes|c__Bacilli|o__Lactobacillales|f__Streptococcaceae|g__Streptococcus	Only formula	0.34227
Exclusively breast fed vs. exclusively formula fed	M00095	module	C5 isoprenoid biosynthesis, mevalonate pathway	Only formula	k__Bacteria|p__Firmicutes|c__Clostridia|o__Clostridiales|f__Clostridiales_Family_XI_Incertae_Sedis|g__Peptoniphilus	Only formula	0.0368081
Exclusively breast fed vs. exclusively formula fed	M00095	module	C5 isoprenoid biosynthesis, mevalonate pathway	Only formula	k__Bacteria|p__Firmicutes|c__Clostridia|o__Clostridiales|f__Eubacteriaceae|g__Eubacterium	Only formula	0.000523692
Exclusively breast fed vs. exclusively formula fed	M00095	module	C5 isoprenoid biosynthesis, mevalonate pathway	Only formula	k__Bacteria|p__Firmicutes|c__Clostridia|o__Clostridiales|f__Lachnospiraceae|g__Roseburia	Only formula	0.000673319
Exclusively breast fed vs. exclusively formula fed	M00095	module	C5 isoprenoid biosynthesis, mevalonate pathway	Only formula	k__Bacteria|p__Firmicutes|c__Negativicutes|o__Selenomonadales|f__Acidaminococcaceae|g__Acidaminococcus	Only breast milk	0.0213218
Exclusively breast fed vs. exclusively formula fed	M00095	module	C5 isoprenoid biosynthesis, mevalonate pathway	Only formula	k__Bacteria|p__Firmicutes|c__Negativicutes|o__Selenomonadales|f__Veillonellaceae|g__Anaeroglobus	Only breast milk	0.00104738
Exclusively breast fed vs. exclusively formula fed	M00095	module	C5 isoprenoid biosynthesis, mevalonate pathway	Only formula	k__Bacteria|p__Proteobacteria|c__Gammaproteobacteria|o__Enterobacteriales|f__Enterobacteriaceae|g__Citrobacter	Only formula	0.342794
Exclusively breast fed vs. exclusively formula fed	M00095	module	C5 isoprenoid biosynthesis, mevalonate pathway	Only formula	k__Bacteria|p__Proteobacteria|c__Gammaproteobacteria|o__Enterobacteriales|f__Enterobacteriaceae|g__Enterobacter	Only formula	0.121048
Exclusively breast fed vs. exclusively formula fed	M00095	module	C5 isoprenoid biosynthesis, mevalonate pathway	Only formula	k__Bacteria|p__Proteobacteria|c__Gammaproteobacteria|o__Enterobacteriales|f__Enterobacteriaceae|g__Enterobacteriaceae_noname	Only formula	0.000598506
Exclusively breast fed vs. exclusively formula fed	M00095	module	C5 isoprenoid biosynthesis, mevalonate pathway	Only formula	k__Bacteria|p__Proteobacteria|c__Gammaproteobacteria|o__Enterobacteriales|f__Enterobacteriaceae|g__Escherichia	Only formula	0.986337
Exclusively breast fed vs. exclusively formula fed	M00095	module	C5 isoprenoid biosynthesis, mevalonate pathway	Only formula	k__Bacteria|p__Proteobacteria|c__Gammaproteobacteria|o__Enterobacteriales|f__Enterobacteriaceae|g__Hafnia	Only formula	0.0305986
Exclusively breast fed vs. exclusively formula fed	M00095	module	C5 isoprenoid biosynthesis, mevalonate pathway	Only formula	k__Bacteria|p__Proteobacteria|c__Gammaproteobacteria|o__Enterobacteriales|f__Enterobacteriaceae|g__Klebsiella	Only formula	0.522196
Exclusively breast fed vs. exclusively formula fed	M00095	module	C5 isoprenoid biosynthesis, mevalonate pathway	Only formula	k__Bacteria|p__Proteobacteria|c__Gammaproteobacteria|o__Enterobacteriales|f__Enterobacteriaceae|g__Pantoea	Only formula	0.000897758
Exclusively breast fed vs. exclusively formula fed	M00095	module	C5 isoprenoid biosynthesis, mevalonate pathway	Only formula	k__Bacteria|p__Proteobacteria|c__Gammaproteobacteria|o__Enterobacteriales|f__Enterobacteriaceae|g__Raoultella	Only breast milk	0.00561099
Exclusively breast fed vs. exclusively formula fed	M00095	module	C5 isoprenoid biosynthesis, mevalonate pathway	Only formula	k__Bacteria|p__Proteobacteria|c__Gammaproteobacteria|o__Enterobacteriales|f__Enterobacteriaceae|g__Shigella	Only breast milk	0.0109227
Exclusively breast fed vs. exclusively formula fed	M00095	module	C5 isoprenoid biosynthesis, mevalonate pathway	Only formula	k__Bacteria|p__Proteobacteria|c__Gammaproteobacteria|o__Pasteurellales|f__Pasteurellaceae|g__Haemophilus	Only breast milk	0.0294764
Exclusively breast fed vs. exclusively formula fed	M00095	module	C5 isoprenoid biosynthesis, mevalonate pathway	Only formula	k__Bacteria|p__Proteobacteria|c__Gammaproteobacteria|o__Pseudomonadales|f__Pseudomonadaceae|g__Pseudomonas	Only formula	0.00119701
On vs. off antibiotics	M00117	module	Ubiquinone biosynthesis, prokaryotes, chorismate => ubiquinone	No antibiotics	k__Bacteria|p__Actinobacteria|c__Actinobacteria|o__Actinomycetales|f__Actinomycetaceae|g__Actinomyces	No antibiotics during	0.00230625
On vs. off antibiotics	M00117	module	Ubiquinone biosynthesis, prokaryotes, chorismate => ubiquinone	No antibiotics	k__Bacteria|p__Actinobacteria|c__Actinobacteria|o__Actinomycetales|f__Brevibacteriaceae|g__Brevibacterium	Any antibiotics during	0.00016875
On vs. off antibiotics	M00117	module	Ubiquinone biosynthesis, prokaryotes, chorismate => ubiquinone	No antibiotics	k__Bacteria|p__Actinobacteria|c__Actinobacteria|o__Actinomycetales|f__Corynebacteriaceae|g__Corynebacterium	No antibiotics during	5.62499e-05
On vs. off antibiotics	M00117	module	Ubiquinone biosynthesis, prokaryotes, chorismate => ubiquinone	No antibiotics	k__Bacteria|p__Actinobacteria|c__Actinobacteria|o__Actinomycetales|f__Micrococcaceae|g__Rothia	No antibiotics during	0.0016875
On vs. off antibiotics	M00117	module	Ubiquinone biosynthesis, prokaryotes, chorismate => ubiquinone	No antibiotics	k__Bacteria|p__Actinobacteria|c__Actinobacteria|o__Bifidobacteriales|f__Bifidobacteriaceae|g__Bifidobacterium	Any antibiotics during	1.19351
On vs. off antibiotics	M00117	module	Ubiquinone biosynthesis, prokaryotes, chorismate => ubiquinone	No antibiotics	k__Bacteria|p__Actinobacteria|c__Actinobacteria|o__Coriobacteriales|f__Coriobacteriaceae|g__Eggerthella	No antibiotics during	0.00140625
On vs. off antibiotics	M00117	module	Ubiquinone biosynthesis, prokaryotes, chorismate => ubiquinone	No antibiotics	k__Bacteria|p__Actinobacteria|c__Actinobacteria|o__Coriobacteriales|f__Coriobacteriaceae|g__Gordonibacter	No antibiotics during	8.32667e-19
On vs. off antibiotics	M00117	module	Ubiquinone biosynthesis, prokaryotes, chorismate => ubiquinone	No antibiotics	k__Bacteria|p__Bacteroidetes|c__Bacteroidia|o__Bacteroidales|f__Bacteroidaceae|g__Bacteroides	No antibiotics during	0.132244
On vs. off antibiotics	M00117	module	Ubiquinone biosynthesis, prokaryotes, chorismate => ubiquinone	No antibiotics	k__Bacteria|p__Bacteroidetes|c__Bacteroidia|o__Bacteroidales|f__Porphyromonadaceae|g__Parabacteroides	No antibiotics during	0.0484875
On vs. off antibiotics	M00117	module	Ubiquinone biosynthesis, prokaryotes, chorismate => ubiquinone	No antibiotics	k__Bacteria|p__Bacteroidetes|c__Bacteroidia|o__Bacteroidales|f__Prevotellaceae|g__Prevotella	Any antibiotics during	0.0145687
On vs. off antibiotics	M00117	module	Ubiquinone biosynthesis, prokaryotes, chorismate => ubiquinone	No antibiotics	k__Bacteria|p__Bacteroidetes|c__Bacteroidia|o__Bacteroidales|f__Rikenellaceae|g__Alistipes	Any antibiotics during	0.00230625
On vs. off antibiotics	M00117	module	Ubiquinone biosynthesis, prokaryotes, chorismate => ubiquinone	No antibiotics	k__Bacteria|p__Firmicutes|c__Bacilli|o__Bacillales|f__Bacillales_noname|g__Gemella	No antibiotics during	0.00016875
On vs. off antibiotics	M00117	module	Ubiquinone biosynthesis, prokaryotes, chorismate => ubiquinone	No antibiotics	k__Bacteria|p__Firmicutes|c__Bacilli|o__Bacillales|f__Staphylococcaceae|g__Staphylococcus	No antibiotics during	0.000225
On vs. off antibiotics	M00117	module	Ubiquinone biosynthesis, prokaryotes, chorismate => ubiquinone	No antibiotics	k__Bacteria|p__Firmicutes|c__Bacilli|o__Lactobacillales|f__Enterococcaceae|g__Enterococcus	Any antibiotics during	0.0475875
On vs. off antibiotics	M00117	module	Ubiquinone biosynthesis, prokaryotes, chorismate => ubiquinone	No antibiotics	k__Bacteria|p__Firmicutes|c__Bacilli|o__Lactobacillales|f__Lactobacillaceae|g__Lactobacillus	No antibiotics during	0.01485
On vs. off antibiotics	M00117	module	Ubiquinone biosynthesis, prokaryotes, chorismate => ubiquinone	No antibiotics	k__Bacteria|p__Firmicutes|c__Bacilli|o__Lactobacillales|f__Leuconostocaceae|g__Weissella	Any antibiotics during	0.0001125
On vs. off antibiotics	M00117	module	Ubiquinone biosynthesis, prokaryotes, chorismate => ubiquinone	No antibiotics	k__Bacteria|p__Firmicutes|c__Clostridia|o__Clostridiales|f__Clostridiaceae|g__Clostridium	Any antibiotics during	0.0307687
On vs. off antibiotics	M00117	module	Ubiquinone biosynthesis, prokaryotes, chorismate => ubiquinone	No antibiotics	k__Bacteria|p__Firmicutes|c__Clostridia|o__Clostridiales|f__Clostridiales_Family_XI_Incertae_Sedis|g__Anaerococcus	No antibiotics during	0.0003375
On vs. off antibiotics	M00117	module	Ubiquinone biosynthesis, prokaryotes, chorismate => ubiquinone	No antibiotics	k__Bacteria|p__Firmicutes|c__Clostridia|o__Clostridiales|f__Clostridiales_noname|g__Flavonifractor	Any antibiotics during	0.003825
On vs. off antibiotics	M00117	module	Ubiquinone biosynthesis, prokaryotes, chorismate => ubiquinone	No antibiotics	k__Bacteria|p__Firmicutes|c__Clostridia|o__Clostridiales|f__Lachnospiraceae|g__Anaerostipes	No antibiotics during	0.00680624
On vs. off antibiotics	M00117	module	Ubiquinone biosynthesis, prokaryotes, chorismate => ubiquinone	No antibiotics	k__Bacteria|p__Firmicutes|c__Clostridia|o__Clostridiales|f__Lachnospiraceae|g__Blautia	No antibiotics during	0.0250312
On vs. off antibiotics	M00117	module	Ubiquinone biosynthesis, prokaryotes, chorismate => ubiquinone	No antibiotics	k__Bacteria|p__Firmicutes|c__Clostridia|o__Clostridiales|f__Lachnospiraceae|g__Oribacterium	No antibiotics during	0.000225
On vs. off antibiotics	M00117	module	Ubiquinone biosynthesis, prokaryotes, chorismate => ubiquinone	No antibiotics	k__Bacteria|p__Firmicutes|c__Clostridia|o__Clostridiales|f__Lachnospiraceae|g__Stomatobaculum	No antibiotics during	5.62499e-05
On vs. off antibiotics	M00117	module	Ubiquinone biosynthesis, prokaryotes, chorismate => ubiquinone	No antibiotics	k__Bacteria|p__Firmicutes|c__Clostridia|o__Clostridiales|f__Ruminococcaceae|g__Subdoligranulum	Any antibiotics during	0.0107437
On vs. off antibiotics	M00117	module	Ubiquinone biosynthesis, prokaryotes, chorismate => ubiquinone	No antibiotics	k__Bacteria|p__Firmicutes|c__Erysipelotrichia|o__Erysipelotrichales|f__Erysipelotrichaceae|g__Coprobacillus	No antibiotics during	0.0144
On vs. off antibiotics	M00117	module	Ubiquinone biosynthesis, prokaryotes, chorismate => ubiquinone	No antibiotics	k__Bacteria|p__Firmicutes|c__Erysipelotrichia|o__Erysipelotrichales|f__Erysipelotrichaceae|g__Erysipelotrichaceae_noname	No antibiotics during	0.022275
On vs. off antibiotics	M00117	module	Ubiquinone biosynthesis, prokaryotes, chorismate => ubiquinone	No antibiotics	k__Bacteria|p__Firmicutes|c__Erysipelotrichia|o__Erysipelotrichales|f__Erysipelotrichaceae|g__Solobacterium	Any antibiotics during	0.00045
On vs. off antibiotics	M00117	module	Ubiquinone biosynthesis, prokaryotes, chorismate => ubiquinone	No antibiotics	k__Bacteria|p__Proteobacteria|c__Betaproteobacteria|o__Burkholderiales|f__Sutterellaceae|g__Parasutterella	No antibiotics during	5.62499e-05
On vs. off antibiotics	M00117	module	Ubiquinone biosynthesis, prokaryotes, chorismate => ubiquinone	No antibiotics	k__Bacteria|p__Proteobacteria|c__Betaproteobacteria|o__Gallionellales|f__Gallionellaceae|g__Gallionellaceae_unclassified	Any antibiotics during	0.00016875
On vs. off antibiotics	M00117	module	Ubiquinone biosynthesis, prokaryotes, chorismate => ubiquinone	No antibiotics	k__Bacteria|p__Proteobacteria|c__Betaproteobacteria|o__Neisseriales|f__Neisseriaceae|g__Neisseria	No antibiotics during	0.00016875
On vs. off antibiotics	M00117	module	Ubiquinone biosynthesis, prokaryotes, chorismate => ubiquinone	No antibiotics	k__Bacteria|p__Proteobacteria|c__Deltaproteobacteria|o__Desulfovibrionales|f__Desulfovibrionaceae|g__Bilophila	No antibiotics during	0.0001125
On vs. off antibiotics	M00117	module	Ubiquinone biosynthesis, prokaryotes, chorismate => ubiquinone	No antibiotics	k__Bacteria|p__Proteobacteria|c__Epsilonproteobacteria|o__Campylobacterales|f__Campylobacteraceae|g__Campylobacter	Any antibiotics during	0.0003375
On vs. off antibiotics	M00117	module	Ubiquinone biosynthesis, prokaryotes, chorismate => ubiquinone	No antibiotics	k__Bacteria|p__Proteobacteria|c__Gammaproteobacteria|o__Enterobacteriales|f__Enterobacteriaceae|g__Citrobacter	No antibiotics during	0.039825
On vs. off antibiotics	M00117	module	Ubiquinone biosynthesis, prokaryotes, chorismate => ubiquinone	No antibiotics	k__Bacteria|p__Proteobacteria|c__Gammaproteobacteria|o__Enterobacteriales|f__Enterobacteriaceae|g__Enterobacter	No antibiotics during	0.0455062
On vs. off antibiotics	M00117	module	Ubiquinone biosynthesis, prokaryotes, chorismate => ubiquinone	No antibiotics	k__Bacteria|p__Proteobacteria|c__Gammaproteobacteria|o__Enterobacteriales|f__Enterobacteriaceae|g__Escherichia	No antibiotics during	2.54244
On vs. off antibiotics	M00117	module	Ubiquinone biosynthesis, prokaryotes, chorismate => ubiquinone	No antibiotics	k__Bacteria|p__Proteobacteria|c__Gammaproteobacteria|o__Enterobacteriales|f__Enterobacteriaceae|g__Klebsiella	No antibiotics during	0.651487
On vs. off antibiotics	M00117	module	Ubiquinone biosynthesis, prokaryotes, chorismate => ubiquinone	No antibiotics	k__Bacteria|p__Proteobacteria|c__Gammaproteobacteria|o__Enterobacteriales|f__Enterobacteriaceae|g__Serratia	No antibiotics during	5.62499e-05
On vs. off antibiotics	M00117	module	Ubiquinone biosynthesis, prokaryotes, chorismate => ubiquinone	No antibiotics	k__Bacteria|p__Proteobacteria|c__Gammaproteobacteria|o__Pasteurellales|f__Pasteurellaceae|g__Actinobacillus	No antibiotics during	0.00050625
On vs. off antibiotics	M00117	module	Ubiquinone biosynthesis, prokaryotes, chorismate => ubiquinone	No antibiotics	k__Bacteria|p__Proteobacteria|c__Gammaproteobacteria|o__Pasteurellales|f__Pasteurellaceae|g__Aggregatibacter	Any antibiotics during	5.62499e-05
On vs. off antibiotics	M00117	module	Ubiquinone biosynthesis, prokaryotes, chorismate => ubiquinone	No antibiotics	k__Bacteria|p__Proteobacteria|c__Gammaproteobacteria|o__Pasteurellales|f__Pasteurellaceae|g__Haemophilus	No antibiotics during	0.0478687
On vs. off antibiotics	M00117	module	Ubiquinone biosynthesis, prokaryotes, chorismate => ubiquinone	No antibiotics	k__Bacteria|p__Verrucomicrobia|c__Verrucomicrobiae|o__Verrucomicrobiales|f__Verrucomicrobiaceae|g__Akkermansia	Any antibiotics during	0.000674999
Exclusively breast fed vs. exclusively formula fed	M00119	module	Pantothenate biosynthesis, valine/L-aspartate => pantothenate	Only formula	k__Bacteria|p__Actinobacteria|c__Actinobacteria|o__Actinomycetales|f__Propionibacteriaceae|g__Propionibacteriaceae_unclassified	Only breast milk	0.0219203
Exclusively breast fed vs. exclusively formula fed	M00119	module	Pantothenate biosynthesis, valine/L-aspartate => pantothenate	Only formula	k__Bacteria|p__Actinobacteria|c__Actinobacteria|o__Actinomycetales|f__Propionibacteriaceae|g__Propionibacterium	Only breast milk	0.0679304
Exclusively breast fed vs. exclusively formula fed	M00119	module	Pantothenate biosynthesis, valine/L-aspartate => pantothenate	Only formula	k__Bacteria|p__Actinobacteria|c__Actinobacteria|o__Bifidobacteriales|f__Bifidobacteriaceae|g__Bifidobacterium	Only breast milk	3.67408
Exclusively breast fed vs. exclusively formula fed	M00119	module	Pantothenate biosynthesis, valine/L-aspartate => pantothenate	Only formula	k__Bacteria|p__Actinobacteria|c__Actinobacteria|o__Coriobacteriales|f__Coriobacteriaceae|g__Collinsella	Only formula	0.0537159
Exclusively breast fed vs. exclusively formula fed	M00119	module	Pantothenate biosynthesis, valine/L-aspartate => pantothenate	Only formula	k__Bacteria|p__Actinobacteria|c__Actinobacteria|o__Coriobacteriales|f__Coriobacteriaceae|g__Eggerthella	Only formula	0.118654
Exclusively breast fed vs. exclusively formula fed	M00119	module	Pantothenate biosynthesis, valine/L-aspartate => pantothenate	Only formula	k__Bacteria|p__Bacteroidetes|c__Bacteroidia|o__Bacteroidales|f__Porphyromonadaceae|g__Coprobacter	Only breast milk	0.000523692
Exclusively breast fed vs. exclusively formula fed	M00119	module	Pantothenate biosynthesis, valine/L-aspartate => pantothenate	Only formula	k__Bacteria|p__Bacteroidetes|c__Bacteroidia|o__Bacteroidales|f__Porphyromonadaceae|g__Parabacteroides	Only breast milk	0.0368081
Exclusively breast fed vs. exclusively formula fed	M00119	module	Pantothenate biosynthesis, valine/L-aspartate => pantothenate	Only formula	k__Bacteria|p__Bacteroidetes|c__Bacteroidia|o__Bacteroidales|f__Rikenellaceae|g__Alistipes	Only formula	0.00127182
Exclusively breast fed vs. exclusively formula fed	M00119	module	Pantothenate biosynthesis, valine/L-aspartate => pantothenate	Only formula	k__Bacteria|p__Firmicutes|c__Bacilli|o__Bacillales|f__Staphylococcaceae|g__Staphylococcus	Only breast milk	0.00127182
Exclusively breast fed vs. exclusively formula fed	M00119	module	Pantothenate biosynthesis, valine/L-aspartate => pantothenate	Only formula	k__Bacteria|p__Firmicutes|c__Bacilli|o__Lactobacillales|f__Enterococcaceae|g__Enterococcus	Only formula	0.256759
Exclusively breast fed vs. exclusively formula fed	M00119	module	Pantothenate biosynthesis, valine/L-aspartate => pantothenate	Only formula	k__Bacteria|p__Firmicutes|c__Bacilli|o__Lactobacillales|f__Lactobacillaceae|g__Lactobacillus	Only breast milk	0.000149626
Exclusively breast fed vs. exclusively formula fed	M00119	module	Pantothenate biosynthesis, valine/L-aspartate => pantothenate	Only formula	k__Bacteria|p__Firmicutes|c__Clostridia|o__Clostridiales|f__Clostridiaceae|g__Clostridium	Only breast milk	0.0247632
Exclusively breast fed vs. exclusively formula fed	M00119	module	Pantothenate biosynthesis, valine/L-aspartate => pantothenate	Only formula	k__Bacteria|p__Firmicutes|c__Clostridia|o__Clostridiales|f__Eubacteriaceae|g__Eubacterium	Only formula	0.00104738
Exclusively breast fed vs. exclusively formula fed	M00119	module	Pantothenate biosynthesis, valine/L-aspartate => pantothenate	Only formula	k__Bacteria|p__Firmicutes|c__Clostridia|o__Clostridiales|f__Lachnospiraceae|g__Blautia	Only formula	0.199377
Exclusively breast fed vs. exclusively formula fed	M00119	module	Pantothenate biosynthesis, valine/L-aspartate => pantothenate	Only formula	k__Bacteria|p__Firmicutes|c__Erysipelotrichia|o__Erysipelotrichales|f__Erysipelotrichaceae|g__Coprobacillus	Only formula	0.0955365
Exclusively breast fed vs. exclusively formula fed	M00119	module	Pantothenate biosynthesis, valine/L-aspartate => pantothenate	Only formula	k__Bacteria|p__Firmicutes|c__Erysipelotrichia|o__Erysipelotrichales|f__Erysipelotrichaceae|g__Erysipelotrichaceae_noname	Only formula	0.101147
Exclusively breast fed vs. exclusively formula fed	M00119	module	Pantothenate biosynthesis, valine/L-aspartate => pantothenate	Only formula	k__Bacteria|p__Firmicutes|c__Negativicutes|o__Selenomonadales|f__Acidaminococcaceae|g__Acidaminococcaceae_unclassified	Only breast milk	0.000523692
Exclusively breast fed vs. exclusively formula fed	M00119	module	Pantothenate biosynthesis, valine/L-aspartate => pantothenate	Only formula	k__Bacteria|p__Firmicutes|c__Negativicutes|o__Selenomonadales|f__Veillonellaceae|g__Anaeroglobus	Only breast milk	0.00127182
Exclusively breast fed vs. exclusively formula fed	M00119	module	Pantothenate biosynthesis, valine/L-aspartate => pantothenate	Only formula	k__Bacteria|p__Firmicutes|c__Negativicutes|o__Selenomonadales|f__Veillonellaceae|g__Dialister	Only breast milk	0.00022444
Exclusively breast fed vs. exclusively formula fed	M00119	module	Pantothenate biosynthesis, valine/L-aspartate => pantothenate	Only formula	k__Bacteria|p__Proteobacteria|c__Deltaproteobacteria|o__Desulfovibrionales|f__Desulfovibrionaceae|g__Bilophila	Only breast milk	0.00022444
Exclusively breast fed vs. exclusively formula fed	M00119	module	Pantothenate biosynthesis, valine/L-aspartate => pantothenate	Only formula	k__Bacteria|p__Proteobacteria|c__Gammaproteobacteria|o__Enterobacteriales|f__Enterobacteriaceae|g__Citrobacter	Only formula	0.325213
Exclusively breast fed vs. exclusively formula fed	M00119	module	Pantothenate biosynthesis, valine/L-aspartate => pantothenate	Only formula	k__Bacteria|p__Proteobacteria|c__Gammaproteobacteria|o__Enterobacteriales|f__Enterobacteriaceae|g__Enterobacter	Only formula	0.0935165
Exclusively breast fed vs. exclusively formula fed	M00119	module	Pantothenate biosynthesis, valine/L-aspartate => pantothenate	Only formula	k__Bacteria|p__Proteobacteria|c__Gammaproteobacteria|o__Enterobacteriales|f__Enterobacteriaceae|g__Escherichia	Only formula	0.909803
Exclusively breast fed vs. exclusively formula fed	M00119	module	Pantothenate biosynthesis, valine/L-aspartate => pantothenate	Only formula	k__Bacteria|p__Proteobacteria|c__Gammaproteobacteria|o__Enterobacteriales|f__Enterobacteriaceae|g__Klebsiella	Only formula	0.515164
Exclusively breast fed vs. exclusively formula fed	M00119	module	Pantothenate biosynthesis, valine/L-aspartate => pantothenate	Only formula	k__Bacteria|p__Proteobacteria|c__Gammaproteobacteria|o__Enterobacteriales|f__Enterobacteriaceae|g__Raoultella	Only breast milk	0.00718207
Exclusively breast fed vs. exclusively formula fed	M00119	module	Pantothenate biosynthesis, valine/L-aspartate => pantothenate	Only formula	k__Bacteria|p__Proteobacteria|c__Gammaproteobacteria|o__Enterobacteriales|f__Enterobacteriaceae|g__Serratia	Only formula	0.0484041
Exclusively breast fed vs. exclusively formula fed	M00119	module	Pantothenate biosynthesis, valine/L-aspartate => pantothenate	Only formula	k__Bacteria|p__Proteobacteria|c__Gammaproteobacteria|o__Enterobacteriales|f__Enterobacteriaceae|g__Shigella	Only breast milk	0.0190774
Exclusively breast fed vs. exclusively formula fed	M00119	module	Pantothenate biosynthesis, valine/L-aspartate => pantothenate	Only formula	k__Bacteria|p__Proteobacteria|c__Gammaproteobacteria|o__Pasteurellales|f__Pasteurellaceae|g__Haemophilus	Only breast milk	0.0570825
Exclusively breast fed vs. exclusively formula fed	M00119	module	Pantothenate biosynthesis, valine/L-aspartate => pantothenate	Only formula	k__Bacteria|p__Proteobacteria|c__Gammaproteobacteria|o__Pseudomonadales|f__Pseudomonadaceae|g__Pseudomonas	Only formula	0.0011222
Exclusively breast fed vs. exclusively formula fed	M00119	module	Pantothenate biosynthesis, valine/L-aspartate => pantothenate	Only formula	k__Bacteria|p__Verrucomicrobia|c__Verrucomicrobiae|o__Verrucomicrobiales|f__Verrucomicrobiaceae|g__Akkermansia	Only formula	0.156584
On vs. off antibiotics	M00120	module	Coenzyme A biosynthesis, pantothenate => CoA	No antibiotics	k__Bacteria|p__Actinobacteria|c__Actinobacteria|o__Actinomycetales|f__Actinomycetaceae|g__Actinomyces	No antibiotics during	0.0269437
On vs. off antibiotics	M00120	module	Coenzyme A biosynthesis, pantothenate => CoA	No antibiotics	k__Bacteria|p__Actinobacteria|c__Actinobacteria|o__Actinomycetales|f__Brevibacteriaceae|g__Brevibacterium	Any antibiotics during	0.0001125
On vs. off antibiotics	M00120	module	Coenzyme A biosynthesis, pantothenate => CoA	No antibiotics	k__Bacteria|p__Actinobacteria|c__Actinobacteria|o__Actinomycetales|f__Micrococcaceae|g__Rothia	No antibiotics during	0.0134437
On vs. off antibiotics	M00120	module	Coenzyme A biosynthesis, pantothenate => CoA	No antibiotics	k__Bacteria|p__Actinobacteria|c__Actinobacteria|o__Bifidobacteriales|f__Bifidobacteriaceae|g__Bifidobacterium	Any antibiotics during	1.2159
On vs. off antibiotics	M00120	module	Coenzyme A biosynthesis, pantothenate => CoA	No antibiotics	k__Bacteria|p__Actinobacteria|c__Actinobacteria|o__Coriobacteriales|f__Coriobacteriaceae|g__Collinsella	No antibiotics during	0.155419
On vs. off antibiotics	M00120	module	Coenzyme A biosynthesis, pantothenate => CoA	No antibiotics	k__Bacteria|p__Actinobacteria|c__Actinobacteria|o__Coriobacteriales|f__Coriobacteriaceae|g__Gordonibacter	No antibiotics during	5.62499e-05
On vs. off antibiotics	M00120	module	Coenzyme A biosynthesis, pantothenate => CoA	No antibiotics	k__Bacteria|p__Bacteroidetes|c__Bacteroidia|o__Bacteroidales|f__Bacteroidaceae|g__Bacteroides	No antibiotics during	0.0207
On vs. off antibiotics	M00120	module	Coenzyme A biosynthesis, pantothenate => CoA	No antibiotics	k__Bacteria|p__Bacteroidetes|c__Bacteroidia|o__Bacteroidales|f__Prevotellaceae|g__Prevotella	Any antibiotics during	0.135056
On vs. off antibiotics	M00120	module	Coenzyme A biosynthesis, pantothenate => CoA	No antibiotics	k__Bacteria|p__Bacteroidetes|c__Bacteroidia|o__Bacteroidales|f__Rikenellaceae|g__Alistipes	Any antibiotics during	0.0272812
On vs. off antibiotics	M00120	module	Coenzyme A biosynthesis, pantothenate => CoA	No antibiotics	k__Bacteria|p__Deinococcus_Thermus|c__Deinococci|o__Deinococcales|f__Deinococcaceae|g__Deinococcus	Any antibiotics during	5.62499e-05
On vs. off antibiotics	M00120	module	Coenzyme A biosynthesis, pantothenate => CoA	No antibiotics	k__Bacteria|p__Firmicutes|c__Bacilli|o__Bacillales|f__Bacillaceae|g__Geobacillus	Any antibiotics during	0.0001125
On vs. off antibiotics	M00120	module	Coenzyme A biosynthesis, pantothenate => CoA	No antibiotics	k__Bacteria|p__Firmicutes|c__Bacilli|o__Bacillales|f__Staphylococcaceae|g__Staphylococcus	No antibiotics during	0.00466875
On vs. off antibiotics	M00120	module	Coenzyme A biosynthesis, pantothenate => CoA	No antibiotics	k__Bacteria|p__Firmicutes|c__Bacilli|o__Lactobacillales|f__Lactobacillaceae|g__Lactobacillus	No antibiotics during	0.0856687
On vs. off antibiotics	M00120	module	Coenzyme A biosynthesis, pantothenate => CoA	No antibiotics	k__Bacteria|p__Firmicutes|c__Bacilli|o__Lactobacillales|f__Leuconostocaceae|g__Weissella	Any antibiotics during	0.00028125
On vs. off antibiotics	M00120	module	Coenzyme A biosynthesis, pantothenate => CoA	No antibiotics	k__Bacteria|p__Firmicutes|c__Bacilli|o__Lactobacillales|f__Streptococcaceae|g__Streptococcus	No antibiotics during	0.125156
On vs. off antibiotics	M00120	module	Coenzyme A biosynthesis, pantothenate => CoA	No antibiotics	k__Bacteria|p__Firmicutes|c__Clostridia|o__Clostridiales|f__Clostridiaceae|g__Clostridium	Any antibiotics during	0.169594
On vs. off antibiotics	M00120	module	Coenzyme A biosynthesis, pantothenate => CoA	No antibiotics	k__Bacteria|p__Firmicutes|c__Clostridia|o__Clostridiales|f__Clostridiales_Family_XI_Incertae_Sedis|g__Anaerococcus	No antibiotics during	0.00151875
On vs. off antibiotics	M00120	module	Coenzyme A biosynthesis, pantothenate => CoA	No antibiotics	k__Bacteria|p__Firmicutes|c__Clostridia|o__Clostridiales|f__Clostridiales_noname|g__Flavonifractor	Any antibiotics during	0.0266062
On vs. off antibiotics	M00120	module	Coenzyme A biosynthesis, pantothenate => CoA	No antibiotics	k__Bacteria|p__Firmicutes|c__Clostridia|o__Clostridiales|f__Eubacteriaceae|g__Eubacterium	Any antibiotics during	0.00523124
On vs. off antibiotics	M00120	module	Coenzyme A biosynthesis, pantothenate => CoA	No antibiotics	k__Bacteria|p__Firmicutes|c__Clostridia|o__Clostridiales|f__Lachnospiraceae|g__Anaerostipes	No antibiotics during	0.0188437
On vs. off antibiotics	M00120	module	Coenzyme A biosynthesis, pantothenate => CoA	No antibiotics	k__Bacteria|p__Firmicutes|c__Clostridia|o__Clostridiales|f__Lachnospiraceae|g__Blautia	No antibiotics during	0.0429187
On vs. off antibiotics	M00120	module	Coenzyme A biosynthesis, pantothenate => CoA	No antibiotics	k__Bacteria|p__Firmicutes|c__Clostridia|o__Clostridiales|f__Lachnospiraceae|g__Lachnoanaerobaculum	Any antibiotics during	5.62499e-05
On vs. off antibiotics	M00120	module	Coenzyme A biosynthesis, pantothenate => CoA	No antibiotics	k__Bacteria|p__Firmicutes|c__Clostridia|o__Clostridiales|f__Lachnospiraceae|g__Oribacterium	No antibiotics during	0.00174375
On vs. off antibiotics	M00120	module	Coenzyme A biosynthesis, pantothenate => CoA	No antibiotics	k__Bacteria|p__Firmicutes|c__Clostridia|o__Clostridiales|f__Ruminococcaceae|g__Subdoligranulum	Any antibiotics during	0.117675
On vs. off antibiotics	M00120	module	Coenzyme A biosynthesis, pantothenate => CoA	No antibiotics	k__Bacteria|p__Firmicutes|c__Erysipelotrichia|o__Erysipelotrichales|f__Erysipelotrichaceae|g__Coprobacillus	No antibiotics during	0.0753187
On vs. off antibiotics	M00120	module	Coenzyme A biosynthesis, pantothenate => CoA	No antibiotics	k__Bacteria|p__Firmicutes|c__Erysipelotrichia|o__Erysipelotrichales|f__Erysipelotrichaceae|g__Solobacterium	Any antibiotics during	0.0043875
On vs. off antibiotics	M00120	module	Coenzyme A biosynthesis, pantothenate => CoA	No antibiotics	k__Bacteria|p__Firmicutes|c__Negativicutes|o__Selenomonadales|f__Acidaminococcaceae|g__Acidaminococcaceae_unclassified	No antibiotics during	0.000225
On vs. off antibiotics	M00120	module	Coenzyme A biosynthesis, pantothenate => CoA	No antibiotics	k__Bacteria|p__Firmicutes|c__Negativicutes|o__Selenomonadales|f__Acidaminococcaceae|g__Acidaminococcus	Any antibiotics during	0.0582187
On vs. off antibiotics	M00120	module	Coenzyme A biosynthesis, pantothenate => CoA	No antibiotics	k__Bacteria|p__Firmicutes|c__Negativicutes|o__Selenomonadales|f__Veillonellaceae|g__Megasphaera	No antibiotics during	0.129825
On vs. off antibiotics	M00120	module	Coenzyme A biosynthesis, pantothenate => CoA	No antibiotics	k__Bacteria|p__Firmicutes|c__Negativicutes|o__Selenomonadales|f__Veillonellaceae|g__Veillonella	No antibiotics during	0.0752624
On vs. off antibiotics	M00120	module	Coenzyme A biosynthesis, pantothenate => CoA	No antibiotics	k__Bacteria|p__Proteobacteria|c__Betaproteobacteria|o__Burkholderiales|f__Sutterellaceae|g__Parasutterella	No antibiotics during	0.000674999
On vs. off antibiotics	M00120	module	Coenzyme A biosynthesis, pantothenate => CoA	No antibiotics	k__Bacteria|p__Proteobacteria|c__Betaproteobacteria|o__Gallionellales|f__Gallionellaceae|g__Gallionellaceae_unclassified	Any antibiotics during	0.00016875
On vs. off antibiotics	M00120	module	Coenzyme A biosynthesis, pantothenate => CoA	No antibiotics	k__Bacteria|p__Proteobacteria|c__Betaproteobacteria|o__Neisseriales|f__Neisseriaceae|g__Neisseria	No antibiotics during	0.00016875
On vs. off antibiotics	M00120	module	Coenzyme A biosynthesis, pantothenate => CoA	No antibiotics	k__Bacteria|p__Proteobacteria|c__Deltaproteobacteria|o__Desulfovibrionales|f__Desulfovibrionaceae|g__Bilophila	No antibiotics during	0.003375
On vs. off antibiotics	M00120	module	Coenzyme A biosynthesis, pantothenate => CoA	No antibiotics	k__Bacteria|p__Proteobacteria|c__Epsilonproteobacteria|o__Campylobacterales|f__Campylobacteraceae|g__Campylobacter	Any antibiotics during	2.70617e-18
On vs. off antibiotics	M00120	module	Coenzyme A biosynthesis, pantothenate => CoA	No antibiotics	k__Bacteria|p__Proteobacteria|c__Gammaproteobacteria|o__Enterobacteriales|f__Enterobacteriaceae|g__Escherichia	No antibiotics during	1.59592
On vs. off antibiotics	M00120	module	Coenzyme A biosynthesis, pantothenate => CoA	No antibiotics	k__Bacteria|p__Proteobacteria|c__Gammaproteobacteria|o__Enterobacteriales|f__Enterobacteriaceae|g__Klebsiella	No antibiotics during	0.312468
On vs. off antibiotics	M00120	module	Coenzyme A biosynthesis, pantothenate => CoA	No antibiotics	k__Bacteria|p__Proteobacteria|c__Gammaproteobacteria|o__Pasteurellales|f__Pasteurellaceae|g__Actinobacillus	No antibiotics during	0.003375
On vs. off antibiotics	M00120	module	Coenzyme A biosynthesis, pantothenate => CoA	No antibiotics	k__Bacteria|p__Proteobacteria|c__Gammaproteobacteria|o__Pasteurellales|f__Pasteurellaceae|g__Aggregatibacter	Any antibiotics during	0.00045
On vs. off antibiotics	M00120	module	Coenzyme A biosynthesis, pantothenate => CoA	No antibiotics	k__Bacteria|p__Verrucomicrobia|c__Verrucomicrobiae|o__Verrucomicrobiales|f__Verrucomicrobiaceae|g__Akkermansia	Any antibiotics during	0.237994
Exclusively breast fed vs. exclusively formula fed	M00121	module	Heme biosynthesis, glutamate => protoheme/siroheme	Only formula	k__Bacteria|p__Actinobacteria|c__Actinobacteria|o__Actinomycetales|f__Brevibacteriaceae|g__Brevibacterium	Only formula	0.000448879
Exclusively breast fed vs. exclusively formula fed	M00121	module	Heme biosynthesis, glutamate => protoheme/siroheme	Only formula	k__Bacteria|p__Actinobacteria|c__Actinobacteria|o__Actinomycetales|f__Corynebacteriaceae|g__Corynebacterium	Only breast milk	7.48132e-05
Exclusively breast fed vs. exclusively formula fed	M00121	module	Heme biosynthesis, glutamate => protoheme/siroheme	Only formula	k__Bacteria|p__Actinobacteria|c__Actinobacteria|o__Actinomycetales|f__Dermatophilaceae|g__Dermatophilaceae_unclassified	Only breast milk	0.000149626
Exclusively breast fed vs. exclusively formula fed	M00121	module	Heme biosynthesis, glutamate => protoheme/siroheme	Only formula	k__Bacteria|p__Actinobacteria|c__Actinobacteria|o__Actinomycetales|f__Propionibacteriaceae|g__Propionibacteriaceae_unclassified	Only breast milk	0.0186285
Exclusively breast fed vs. exclusively formula fed	M00121	module	Heme biosynthesis, glutamate => protoheme/siroheme	Only formula	k__Bacteria|p__Actinobacteria|c__Actinobacteria|o__Actinomycetales|f__Propionibacteriaceae|g__Propionibacterium	Only breast milk	0.0616461
Exclusively breast fed vs. exclusively formula fed	M00121	module	Heme biosynthesis, glutamate => protoheme/siroheme	Only formula	k__Bacteria|p__Actinobacteria|c__Actinobacteria|o__Bifidobacteriales|f__Bifidobacteriaceae|g__Bifidobacterium	Only breast milk	2.5842
Exclusively breast fed vs. exclusively formula fed	M00121	module	Heme biosynthesis, glutamate => protoheme/siroheme	Only formula	k__Bacteria|p__Actinobacteria|c__Actinobacteria|o__Bifidobacteriales|f__Bifidobacteriaceae|g__Scardovia	Only breast milk	7.48132e-05
Exclusively breast fed vs. exclusively formula fed	M00121	module	Heme biosynthesis, glutamate => protoheme/siroheme	Only formula	k__Bacteria|p__Actinobacteria|c__Actinobacteria|o__Coriobacteriales|f__Coriobacteriaceae|g__Eggerthella	Only formula	0.0298505
Exclusively breast fed vs. exclusively formula fed	M00121	module	Heme biosynthesis, glutamate => protoheme/siroheme	Only formula	k__Bacteria|p__Actinobacteria|c__Actinobacteria|o__Coriobacteriales|f__Coriobacteriaceae|g__Slackia	Only formula	0.00022444
Exclusively breast fed vs. exclusively formula fed	M00121	module	Heme biosynthesis, glutamate => protoheme/siroheme	Only formula	k__Bacteria|p__Bacteroidetes|c__Bacteroidia|o__Bacteroidales|f__Bacteroidaceae|g__Bacteroides	Only breast milk	0.187931
Exclusively breast fed vs. exclusively formula fed	M00121	module	Heme biosynthesis, glutamate => protoheme/siroheme	Only formula	k__Bacteria|p__Bacteroidetes|c__Bacteroidia|o__Bacteroidales|f__Porphyromonadaceae|g__Coprobacter	Only breast milk	0.000299253
Exclusively breast fed vs. exclusively formula fed	M00121	module	Heme biosynthesis, glutamate => protoheme/siroheme	Only formula	k__Bacteria|p__Bacteroidetes|c__Bacteroidia|o__Bacteroidales|f__Porphyromonadaceae|g__Parabacteroides	Only breast milk	0.0362844
Exclusively breast fed vs. exclusively formula fed	M00121	module	Heme biosynthesis, glutamate => protoheme/siroheme	Only formula	k__Bacteria|p__Bacteroidetes|c__Bacteroidia|o__Bacteroidales|f__Prevotellaceae|g__Alloprevotella	Only breast milk	0.000149626
Exclusively breast fed vs. exclusively formula fed	M00121	module	Heme biosynthesis, glutamate => protoheme/siroheme	Only formula	k__Bacteria|p__Bacteroidetes|c__Bacteroidia|o__Bacteroidales|f__Rikenellaceae|g__Alistipes	Only formula	0.00179552
Exclusively breast fed vs. exclusively formula fed	M00121	module	Heme biosynthesis, glutamate => protoheme/siroheme	Only formula	k__Bacteria|p__Firmicutes|c__Bacilli|o__Bacillales|f__Bacillales_noname|g__Gemella	Only formula	0.000149626
Exclusively breast fed vs. exclusively formula fed	M00121	module	Heme biosynthesis, glutamate => protoheme/siroheme	Only formula	k__Bacteria|p__Firmicutes|c__Bacilli|o__Bacillales|f__Staphylococcaceae|g__Staphylococcus	Only breast milk	0.00164589
Exclusively breast fed vs. exclusively formula fed	M00121	module	Heme biosynthesis, glutamate => protoheme/siroheme	Only formula	k__Bacteria|p__Firmicutes|c__Bacilli|o__Lactobacillales|f__Lactobacillaceae|g__Lactobacillus	Only breast milk	0.0128679
Exclusively breast fed vs. exclusively formula fed	M00121	module	Heme biosynthesis, glutamate => protoheme/siroheme	Only formula	k__Bacteria|p__Firmicutes|c__Clostridia|o__Clostridiales|f__Clostridiaceae|g__Clostridium	Only breast milk	0.00950128
Exclusively breast fed vs. exclusively formula fed	M00121	module	Heme biosynthesis, glutamate => protoheme/siroheme	Only formula	k__Bacteria|p__Firmicutes|c__Clostridia|o__Clostridiales|f__Clostridiales_Family_XIII_Incertae_Sedis|g__Clostridiales_Family_XIII_Incertae_Sedis_unclassified	Only formula	0.000374066
Exclusively breast fed vs. exclusively formula fed	M00121	module	Heme biosynthesis, glutamate => protoheme/siroheme	Only formula	k__Bacteria|p__Firmicutes|c__Clostridia|o__Clostridiales|f__Eubacteriaceae|g__Eubacterium	Only formula	0.00119701
Exclusively breast fed vs. exclusively formula fed	M00121	module	Heme biosynthesis, glutamate => protoheme/siroheme	Only formula	k__Bacteria|p__Firmicutes|c__Clostridia|o__Clostridiales|f__Lachnospiraceae|g__Stomatobaculum	Only formula	7.35523e-18
Exclusively breast fed vs. exclusively formula fed	M00121	module	Heme biosynthesis, glutamate => protoheme/siroheme	Only formula	k__Bacteria|p__Firmicutes|c__Erysipelotrichia|o__Erysipelotrichales|f__Erysipelotrichaceae|g__Erysipelotrichaceae_noname	Only formula	0.153367
Exclusively breast fed vs. exclusively formula fed	M00121	module	Heme biosynthesis, glutamate => protoheme/siroheme	Only formula	k__Bacteria|p__Firmicutes|c__Negativicutes|o__Selenomonadales|f__Acidaminococcaceae|g__Acidaminococcaceae_unclassified	Only breast milk	0.000523692
Exclusively breast fed vs. exclusively formula fed	M00121	module	Heme biosynthesis, glutamate => protoheme/siroheme	Only formula	k__Bacteria|p__Firmicutes|c__Negativicutes|o__Selenomonadales|f__Veillonellaceae|g__Anaeroglobus	Only breast milk	0.00164589
Exclusively breast fed vs. exclusively formula fed	M00121	module	Heme biosynthesis, glutamate => protoheme/siroheme	Only formula	k__Bacteria|p__Firmicutes|c__Negativicutes|o__Selenomonadales|f__Veillonellaceae|g__Dialister	Only breast milk	0.000149626
Exclusively breast fed vs. exclusively formula fed	M00121	module	Heme biosynthesis, glutamate => protoheme/siroheme	Only formula	k__Bacteria|p__Firmicutes|c__Negativicutes|o__Selenomonadales|f__Veillonellaceae|g__Veillonella	Only formula	0.717384
Exclusively breast fed vs. exclusively formula fed	M00121	module	Heme biosynthesis, glutamate => protoheme/siroheme	Only formula	k__Bacteria|p__Proteobacteria|c__Betaproteobacteria|o__Neisseriales|f__Neisseriaceae|g__Neisseria	Only breast milk	0.000374066
Exclusively breast fed vs. exclusively formula fed	M00121	module	Heme biosynthesis, glutamate => protoheme/siroheme	Only formula	k__Bacteria|p__Proteobacteria|c__Deltaproteobacteria|o__Desulfovibrionales|f__Desulfovibrionaceae|g__Bilophila	Only breast milk	0.000448879
Exclusively breast fed vs. exclusively formula fed	M00121	module	Heme biosynthesis, glutamate => protoheme/siroheme	Only formula	k__Bacteria|p__Proteobacteria|c__Gammaproteobacteria|o__Enterobacteriales|f__Enterobacteriaceae|g__Citrobacter	Only formula	0.302245
Exclusively breast fed vs. exclusively formula fed	M00121	module	Heme biosynthesis, glutamate => protoheme/siroheme	Only formula	k__Bacteria|p__Proteobacteria|c__Gammaproteobacteria|o__Enterobacteriales|f__Enterobacteriaceae|g__Enterobacter	Only formula	0.133916
Exclusively breast fed vs. exclusively formula fed	M00121	module	Heme biosynthesis, glutamate => protoheme/siroheme	Only formula	k__Bacteria|p__Proteobacteria|c__Gammaproteobacteria|o__Enterobacteriales|f__Enterobacteriaceae|g__Escherichia	Only formula	1.35793
Exclusively breast fed vs. exclusively formula fed	M00121	module	Heme biosynthesis, glutamate => protoheme/siroheme	Only formula	k__Bacteria|p__Proteobacteria|c__Gammaproteobacteria|o__Enterobacteriales|f__Enterobacteriaceae|g__Hafnia	Only formula	0.0775813
Exclusively breast fed vs. exclusively formula fed	M00121	module	Heme biosynthesis, glutamate => protoheme/siroheme	Only formula	k__Bacteria|p__Proteobacteria|c__Gammaproteobacteria|o__Enterobacteriales|f__Enterobacteriaceae|g__Klebsiella	Only formula	0.557583
Exclusively breast fed vs. exclusively formula fed	M00121	module	Heme biosynthesis, glutamate => protoheme/siroheme	Only formula	k__Bacteria|p__Proteobacteria|c__Gammaproteobacteria|o__Enterobacteriales|f__Enterobacteriaceae|g__Raoultella	Only breast milk	0.00890277
Exclusively breast fed vs. exclusively formula fed	M00121	module	Heme biosynthesis, glutamate => protoheme/siroheme	Only formula	k__Bacteria|p__Proteobacteria|c__Gammaproteobacteria|o__Enterobacteriales|f__Enterobacteriaceae|g__Shigella	Only breast milk	0.0165337
Exclusively breast fed vs. exclusively formula fed	M00121	module	Heme biosynthesis, glutamate => protoheme/siroheme	Only formula	k__Bacteria|p__Proteobacteria|c__Gammaproteobacteria|o__Pseudomonadales|f__Pseudomonadaceae|g__Pseudomonas	Only formula	0.00157108
Exclusively breast fed vs. exclusively formula fed	M00121	module	Heme biosynthesis, glutamate => protoheme/siroheme	Only formula	k__Bacteria|p__Verrucomicrobia|c__Verrucomicrobiae|o__Verrucomicrobiales|f__Verrucomicrobiaceae|g__Akkermansia	Only formula	0.0199751
Exclusively breast fed vs. exclusively formula fed	M00122	module	Cobalamin biosynthesis, cobinamide => cobalamin	Only formula	k__Bacteria|p__Actinobacteria|c__Actinobacteria|o__Actinomycetales|f__Corynebacteriaceae|g__Corynebacterium	Only breast milk	0.000149626
Exclusively breast fed vs. exclusively formula fed	M00122	module	Cobalamin biosynthesis, cobinamide => cobalamin	Only formula	k__Bacteria|p__Actinobacteria|c__Actinobacteria|o__Actinomycetales|f__Propionibacteriaceae|g__Propionibacteriaceae_unclassified	Only breast milk	0.01803
Exclusively breast fed vs. exclusively formula fed	M00122	module	Cobalamin biosynthesis, cobinamide => cobalamin	Only formula	k__Bacteria|p__Actinobacteria|c__Actinobacteria|o__Actinomycetales|f__Propionibacteriaceae|g__Propionibacterium	Only breast milk	0.0549877
Exclusively breast fed vs. exclusively formula fed	M00122	module	Cobalamin biosynthesis, cobinamide => cobalamin	Only formula	k__Bacteria|p__Actinobacteria|c__Actinobacteria|o__Bifidobacteriales|f__Bifidobacteriaceae|g__Bifidobacterium	Only breast milk	3.74852
Exclusively breast fed vs. exclusively formula fed	M00122	module	Cobalamin biosynthesis, cobinamide => cobalamin	Only formula	k__Bacteria|p__Actinobacteria|c__Actinobacteria|o__Bifidobacteriales|f__Bifidobacteriaceae|g__Scardovia	Only breast milk	0.000299253
Exclusively breast fed vs. exclusively formula fed	M00122	module	Cobalamin biosynthesis, cobinamide => cobalamin	Only formula	k__Bacteria|p__Actinobacteria|c__Actinobacteria|o__Coriobacteriales|f__Coriobacteriaceae|g__Atopobium	Only formula	1.38778e-19
Exclusively breast fed vs. exclusively formula fed	M00122	module	Cobalamin biosynthesis, cobinamide => cobalamin	Only formula	k__Bacteria|p__Actinobacteria|c__Actinobacteria|o__Coriobacteriales|f__Coriobacteriaceae|g__Collinsella	Only formula	0.0306734
Exclusively breast fed vs. exclusively formula fed	M00122	module	Cobalamin biosynthesis, cobinamide => cobalamin	Only formula	k__Bacteria|p__Bacteroidetes|c__Bacteroidia|o__Bacteroidales|f__Porphyromonadaceae|g__Coprobacter	Only breast milk	0.000149626
Exclusively breast fed vs. exclusively formula fed	M00122	module	Cobalamin biosynthesis, cobinamide => cobalamin	Only formula	k__Bacteria|p__Bacteroidetes|c__Bacteroidia|o__Bacteroidales|f__Porphyromonadaceae|g__Parabacteroides	Only breast milk	0.0279053
Exclusively breast fed vs. exclusively formula fed	M00122	module	Cobalamin biosynthesis, cobinamide => cobalamin	Only formula	k__Bacteria|p__Bacteroidetes|c__Bacteroidia|o__Bacteroidales|f__Rikenellaceae|g__Alistipes	Only formula	0.00179552
Exclusively breast fed vs. exclusively formula fed	M00122	module	Cobalamin biosynthesis, cobinamide => cobalamin	Only formula	k__Bacteria|p__Firmicutes|c__Bacilli|o__Bacillales|f__Bacillales_noname|g__Gemella	Only formula	7.48132e-05
Exclusively breast fed vs. exclusively formula fed	M00122	module	Cobalamin biosynthesis, cobinamide => cobalamin	Only formula	k__Bacteria|p__Firmicutes|c__Bacilli|o__Bacillales|f__Staphylococcaceae|g__Staphylococcus	Only breast milk	0.0017207
Exclusively breast fed vs. exclusively formula fed	M00122	module	Cobalamin biosynthesis, cobinamide => cobalamin	Only formula	k__Bacteria|p__Firmicutes|c__Bacilli|o__Lactobacillales|f__Lactobacillaceae|g__Lactobacillus	Only breast milk	0.0166085
Exclusively breast fed vs. exclusively formula fed	M00122	module	Cobalamin biosynthesis, cobinamide => cobalamin	Only formula	k__Bacteria|p__Firmicutes|c__Clostridia|o__Clostridiales|f__Eubacteriaceae|g__Eubacterium	Only formula	0.00231921
Exclusively breast fed vs. exclusively formula fed	M00122	module	Cobalamin biosynthesis, cobinamide => cobalamin	Only formula	k__Bacteria|p__Firmicutes|c__Clostridia|o__Clostridiales|f__Lachnospiraceae|g__Blautia	Only formula	0.197282
Exclusively breast fed vs. exclusively formula fed	M00122	module	Cobalamin biosynthesis, cobinamide => cobalamin	Only formula	k__Bacteria|p__Firmicutes|c__Erysipelotrichia|o__Erysipelotrichales|f__Erysipelotrichaceae|g__Coprobacillus	Only formula	0.025212
Exclusively breast fed vs. exclusively formula fed	M00122	module	Cobalamin biosynthesis, cobinamide => cobalamin	Only formula	k__Bacteria|p__Firmicutes|c__Erysipelotrichia|o__Erysipelotrichales|f__Erysipelotrichaceae|g__Erysipelotrichaceae_noname	Only formula	0.0575314
Exclusively breast fed vs. exclusively formula fed	M00122	module	Cobalamin biosynthesis, cobinamide => cobalamin	Only formula	k__Bacteria|p__Firmicutes|c__Negativicutes|o__Selenomonadales|f__Acidaminococcaceae|g__Acidaminococcaceae_unclassified	Only breast milk	0.00022444
Exclusively breast fed vs. exclusively formula fed	M00122	module	Cobalamin biosynthesis, cobinamide => cobalamin	Only formula	k__Bacteria|p__Firmicutes|c__Negativicutes|o__Selenomonadales|f__Acidaminococcaceae|g__Acidaminococcus	Only breast milk	0.0257357
Exclusively breast fed vs. exclusively formula fed	M00122	module	Cobalamin biosynthesis, cobinamide => cobalamin	Only formula	k__Bacteria|p__Firmicutes|c__Negativicutes|o__Selenomonadales|f__Veillonellaceae|g__Anaeroglobus	Only breast milk	0.0011222
Exclusively breast fed vs. exclusively formula fed	M00122	module	Cobalamin biosynthesis, cobinamide => cobalamin	Only formula	k__Bacteria|p__Firmicutes|c__Negativicutes|o__Selenomonadales|f__Veillonellaceae|g__Megasphaera	Only formula	0.0392769
Exclusively breast fed vs. exclusively formula fed	M00122	module	Cobalamin biosynthesis, cobinamide => cobalamin	Only formula	k__Bacteria|p__Firmicutes|c__Negativicutes|o__Selenomonadales|f__Veillonellaceae|g__Veillonella	Only formula	1.18803
Exclusively breast fed vs. exclusively formula fed	M00122	module	Cobalamin biosynthesis, cobinamide => cobalamin	Only formula	k__Bacteria|p__Proteobacteria|c__Betaproteobacteria|o__Neisseriales|f__Neisseriaceae|g__Neisseria	Only breast milk	7.48132e-05
Exclusively breast fed vs. exclusively formula fed	M00122	module	Cobalamin biosynthesis, cobinamide => cobalamin	Only formula	k__Bacteria|p__Proteobacteria|c__Gammaproteobacteria|o__Enterobacteriales|f__Enterobacteriaceae|g__Citrobacter	Only formula	0.33449
Exclusively breast fed vs. exclusively formula fed	M00122	module	Cobalamin biosynthesis, cobinamide => cobalamin	Only formula	k__Bacteria|p__Proteobacteria|c__Gammaproteobacteria|o__Enterobacteriales|f__Enterobacteriaceae|g__Escherichia	Only formula	0.848681
Exclusively breast fed vs. exclusively formula fed	M00122	module	Cobalamin biosynthesis, cobinamide => cobalamin	Only formula	k__Bacteria|p__Proteobacteria|c__Gammaproteobacteria|o__Enterobacteriales|f__Enterobacteriaceae|g__Hafnia	Only formula	0.0493019
Exclusively breast fed vs. exclusively formula fed	M00122	module	Cobalamin biosynthesis, cobinamide => cobalamin	Only formula	k__Bacteria|p__Proteobacteria|c__Gammaproteobacteria|o__Enterobacteriales|f__Enterobacteriaceae|g__Klebsiella	Only formula	0.48277
Exclusively breast fed vs. exclusively formula fed	M00122	module	Cobalamin biosynthesis, cobinamide => cobalamin	Only formula	k__Bacteria|p__Proteobacteria|c__Gammaproteobacteria|o__Enterobacteriales|f__Enterobacteriaceae|g__Raoultella	Only breast milk	0.00605987
Exclusively breast fed vs. exclusively formula fed	M00122	module	Cobalamin biosynthesis, cobinamide => cobalamin	Only formula	k__Bacteria|p__Proteobacteria|c__Gammaproteobacteria|o__Enterobacteriales|f__Enterobacteriaceae|g__Shigella	Only breast milk	0.0130923
Exclusively breast fed vs. exclusively formula fed	M00122	module	Cobalamin biosynthesis, cobinamide => cobalamin	Only formula	k__Bacteria|p__Proteobacteria|c__Gammaproteobacteria|o__Pasteurellales|f__Pasteurellaceae|g__Actinobacillus	Only breast milk	7.48132e-05
Exclusively breast fed vs. exclusively formula fed	M00122	module	Cobalamin biosynthesis, cobinamide => cobalamin	Only formula	k__Bacteria|p__Proteobacteria|c__Gammaproteobacteria|o__Pasteurellales|f__Pasteurellaceae|g__Haemophilus	Only breast milk	0.0374814
Exclusively breast fed vs. exclusively formula fed	M00122	module	Cobalamin biosynthesis, cobinamide => cobalamin	Only formula	k__Bacteria|p__Proteobacteria|c__Gammaproteobacteria|o__Pseudomonadales|f__Moraxellaceae|g__Acinetobacter	Only formula	2.22045e-18
Exclusively breast fed vs. exclusively formula fed	M00122	module	Cobalamin biosynthesis, cobinamide => cobalamin	Only formula	k__Bacteria|p__Proteobacteria|c__Gammaproteobacteria|o__Pseudomonadales|f__Pseudomonadaceae|g__Pseudomonas	Only formula	0.00201996
Exclusively breast fed vs. exclusively formula fed	M00122	module	Cobalamin biosynthesis, cobinamide => cobalamin	Only formula	k__Bacteria|p__Proteobacteria|c__Gammaproteobacteria|o__Xanthomonadales|f__Xanthomonadaceae|g__Stenotrophomonas	Only formula	2.22045e-18
Exclusively breast fed vs. exclusively formula fed	M00122	module	Cobalamin biosynthesis, cobinamide => cobalamin	Only formula	k__Bacteria|p__Verrucomicrobia|c__Verrucomicrobiae|o__Verrucomicrobiales|f__Verrucomicrobiaceae|g__Akkermansia	Only formula	0.119626
Exclusively breast fed vs. exclusively formula fed	M00133	module	Polyamine biosynthesis, arginine => agmatine => putrescine => spermidine	Only formula	k__Bacteria|p__Actinobacteria|c__Actinobacteria|o__Actinomycetales|f__Propionibacteriaceae|g__Propionibacteriaceae_unclassified	Only breast milk	0.0123442
Exclusively breast fed vs. exclusively formula fed	M00133	module	Polyamine biosynthesis, arginine => agmatine => putrescine => spermidine	Only formula	k__Bacteria|p__Actinobacteria|c__Actinobacteria|o__Actinomycetales|f__Propionibacteriaceae|g__Propionibacterium	Only breast milk	0.0368829
Exclusively breast fed vs. exclusively formula fed	M00133	module	Polyamine biosynthesis, arginine => agmatine => putrescine => spermidine	Only formula	k__Bacteria|p__Actinobacteria|c__Actinobacteria|o__Bifidobacteriales|f__Bifidobacteriaceae|g__Bifidobacterium	Only breast milk	3.68148
Exclusively breast fed vs. exclusively formula fed	M00133	module	Polyamine biosynthesis, arginine => agmatine => putrescine => spermidine	Only formula	k__Bacteria|p__Actinobacteria|c__Actinobacteria|o__Coriobacteriales|f__Coriobacteriaceae|g__Atopobium	Only formula	0.000149626
Exclusively breast fed vs. exclusively formula fed	M00133	module	Polyamine biosynthesis, arginine => agmatine => putrescine => spermidine	Only formula	k__Bacteria|p__Actinobacteria|c__Actinobacteria|o__Coriobacteriales|f__Coriobacteriaceae|g__Collinsella	Only formula	0.0244639
Exclusively breast fed vs. exclusively formula fed	M00133	module	Polyamine biosynthesis, arginine => agmatine => putrescine => spermidine	Only formula	k__Bacteria|p__Bacteroidetes|c__Bacteroidia|o__Bacteroidales|f__Porphyromonadaceae|g__Coprobacter	Only breast milk	0.000374066
Exclusively breast fed vs. exclusively formula fed	M00133	module	Polyamine biosynthesis, arginine => agmatine => putrescine => spermidine	Only formula	k__Bacteria|p__Bacteroidetes|c__Bacteroidia|o__Bacteroidales|f__Porphyromonadaceae|g__Parabacteroides	Only breast milk	0.0182544
Exclusively breast fed vs. exclusively formula fed	M00133	module	Polyamine biosynthesis, arginine => agmatine => putrescine => spermidine	Only formula	k__Bacteria|p__Bacteroidetes|c__Bacteroidia|o__Bacteroidales|f__Rikenellaceae|g__Alistipes	Only formula	0.000299253
Exclusively breast fed vs. exclusively formula fed	M00133	module	Polyamine biosynthesis, arginine => agmatine => putrescine => spermidine	Only formula	k__Bacteria|p__Firmicutes|c__Bacilli|o__Bacillales|f__Staphylococcaceae|g__Staphylococcus	Only breast milk	0.000748132
Exclusively breast fed vs. exclusively formula fed	M00133	module	Polyamine biosynthesis, arginine => agmatine => putrescine => spermidine	Only formula	k__Bacteria|p__Firmicutes|c__Bacilli|o__Lactobacillales|f__Lactobacillaceae|g__Lactobacillus	Only breast milk	0.000374066
Exclusively breast fed vs. exclusively formula fed	M00133	module	Polyamine biosynthesis, arginine => agmatine => putrescine => spermidine	Only formula	k__Bacteria|p__Firmicutes|c__Clostridia|o__Clostridiales|f__Clostridiales_Family_XI_Incertae_Sedis|g__Peptoniphilus	Only formula	0.0252869
Exclusively breast fed vs. exclusively formula fed	M00133	module	Polyamine biosynthesis, arginine => agmatine => putrescine => spermidine	Only formula	k__Bacteria|p__Firmicutes|c__Clostridia|o__Clostridiales|f__Eubacteriaceae|g__Eubacterium	Only formula	0.000897758
Exclusively breast fed vs. exclusively formula fed	M00133	module	Polyamine biosynthesis, arginine => agmatine => putrescine => spermidine	Only formula	k__Bacteria|p__Firmicutes|c__Clostridia|o__Clostridiales|f__Lachnospiraceae|g__Blautia	Only formula	0.0828182
Exclusively breast fed vs. exclusively formula fed	M00133	module	Polyamine biosynthesis, arginine => agmatine => putrescine => spermidine	Only formula	k__Bacteria|p__Firmicutes|c__Erysipelotrichia|o__Erysipelotrichales|f__Erysipelotrichaceae|g__Coprobacillus	Only formula	0.0960601
Exclusively breast fed vs. exclusively formula fed	M00133	module	Polyamine biosynthesis, arginine => agmatine => putrescine => spermidine	Only formula	k__Bacteria|p__Firmicutes|c__Negativicutes|o__Selenomonadales|f__Acidaminococcaceae|g__Acidaminococcaceae_unclassified	Only breast milk	0.000448879
Exclusively breast fed vs. exclusively formula fed	M00133	module	Polyamine biosynthesis, arginine => agmatine => putrescine => spermidine	Only formula	k__Bacteria|p__Firmicutes|c__Negativicutes|o__Selenomonadales|f__Acidaminococcaceae|g__Acidaminococcus	Only breast milk	0.01803
Exclusively breast fed vs. exclusively formula fed	M00133	module	Polyamine biosynthesis, arginine => agmatine => putrescine => spermidine	Only formula	k__Bacteria|p__Firmicutes|c__Negativicutes|o__Selenomonadales|f__Veillonellaceae|g__Anaeroglobus	Only breast milk	0.000598506
Exclusively breast fed vs. exclusively formula fed	M00133	module	Polyamine biosynthesis, arginine => agmatine => putrescine => spermidine	Only formula	k__Bacteria|p__Firmicutes|c__Negativicutes|o__Selenomonadales|f__Veillonellaceae|g__Dialister	Only breast milk	0.000149626
Exclusively breast fed vs. exclusively formula fed	M00133	module	Polyamine biosynthesis, arginine => agmatine => putrescine => spermidine	Only formula	k__Bacteria|p__Firmicutes|c__Negativicutes|o__Selenomonadales|f__Veillonellaceae|g__Megasphaera	Only formula	0.0219951
Exclusively breast fed vs. exclusively formula fed	M00133	module	Polyamine biosynthesis, arginine => agmatine => putrescine => spermidine	Only formula	k__Bacteria|p__Firmicutes|c__Negativicutes|o__Selenomonadales|f__Veillonellaceae|g__Veillonella	Only formula	0.342644
Exclusively breast fed vs. exclusively formula fed	M00133	module	Polyamine biosynthesis, arginine => agmatine => putrescine => spermidine	Only formula	k__Bacteria|p__Proteobacteria|c__Betaproteobacteria|o__Neisseriales|f__Neisseriaceae|g__Neisseria	Only breast milk	7.48132e-05
Exclusively breast fed vs. exclusively formula fed	M00133	module	Polyamine biosynthesis, arginine => agmatine => putrescine => spermidine	Only formula	k__Bacteria|p__Proteobacteria|c__Gammaproteobacteria|o__Enterobacteriales|f__Enterobacteriaceae|g__Citrobacter	Only formula	0.256983
Exclusively breast fed vs. exclusively formula fed	M00133	module	Polyamine biosynthesis, arginine => agmatine => putrescine => spermidine	Only formula	k__Bacteria|p__Proteobacteria|c__Gammaproteobacteria|o__Enterobacteriales|f__Enterobacteriaceae|g__Cronobacter	Only formula	7.48132e-05
Exclusively breast fed vs. exclusively formula fed	M00133	module	Polyamine biosynthesis, arginine => agmatine => putrescine => spermidine	Only formula	k__Bacteria|p__Proteobacteria|c__Gammaproteobacteria|o__Enterobacteriales|f__Enterobacteriaceae|g__Enterobacter	Only formula	0.0565588
Exclusively breast fed vs. exclusively formula fed	M00133	module	Polyamine biosynthesis, arginine => agmatine => putrescine => spermidine	Only formula	k__Bacteria|p__Proteobacteria|c__Gammaproteobacteria|o__Enterobacteriales|f__Enterobacteriaceae|g__Enterobacteriaceae_noname	Only formula	0.00022444
Exclusively breast fed vs. exclusively formula fed	M00133	module	Polyamine biosynthesis, arginine => agmatine => putrescine => spermidine	Only formula	k__Bacteria|p__Proteobacteria|c__Gammaproteobacteria|o__Enterobacteriales|f__Enterobacteriaceae|g__Escherichia	Only formula	1.46933
Exclusively breast fed vs. exclusively formula fed	M00133	module	Polyamine biosynthesis, arginine => agmatine => putrescine => spermidine	Only formula	k__Bacteria|p__Proteobacteria|c__Gammaproteobacteria|o__Enterobacteriales|f__Enterobacteriaceae|g__Klebsiella	Only formula	0.524889
Exclusively breast fed vs. exclusively formula fed	M00133	module	Polyamine biosynthesis, arginine => agmatine => putrescine => spermidine	Only formula	k__Bacteria|p__Proteobacteria|c__Gammaproteobacteria|o__Enterobacteriales|f__Enterobacteriaceae|g__Raoultella	Only breast milk	0.00433917
Exclusively breast fed vs. exclusively formula fed	M00133	module	Polyamine biosynthesis, arginine => agmatine => putrescine => spermidine	Only formula	k__Bacteria|p__Proteobacteria|c__Gammaproteobacteria|o__Enterobacteriales|f__Enterobacteriaceae|g__Shigella	Only breast milk	0.00980053
Exclusively breast fed vs. exclusively formula fed	M00133	module	Polyamine biosynthesis, arginine => agmatine => putrescine => spermidine	Only formula	k__Bacteria|p__Proteobacteria|c__Gammaproteobacteria|o__Pasteurellales|f__Pasteurellaceae|g__Actinobacillus	Only breast milk	7.48132e-05
Exclusively breast fed vs. exclusively formula fed	M00133	module	Polyamine biosynthesis, arginine => agmatine => putrescine => spermidine	Only formula	k__Bacteria|p__Proteobacteria|c__Gammaproteobacteria|o__Pasteurellales|f__Pasteurellaceae|g__Haemophilus	Only breast milk	0.0261098
Exclusively breast fed vs. exclusively formula fed	M00133	module	Polyamine biosynthesis, arginine => agmatine => putrescine => spermidine	Only formula	k__Bacteria|p__Proteobacteria|c__Gammaproteobacteria|o__Pseudomonadales|f__Pseudomonadaceae|g__Pseudomonas	Only formula	0.000673319
Exclusively breast fed vs. exclusively formula fed	M00135	module	GABA biosynthesis, eukaryotes, putrescine => GABA	Only breast milk	k__Bacteria|p__Actinobacteria|c__Actinobacteria|o__Actinomycetales|f__Actinomycetaceae|g__Actinomyces	Only formula	0.0155611
Exclusively breast fed vs. exclusively formula fed	M00135	module	GABA biosynthesis, eukaryotes, putrescine => GABA	Only breast milk	k__Bacteria|p__Actinobacteria|c__Actinobacteria|o__Actinomycetales|f__Actinomycetaceae|g__Varibaculum	Only formula	0.00239402
Exclusively breast fed vs. exclusively formula fed	M00135	module	GABA biosynthesis, eukaryotes, putrescine => GABA	Only breast milk	k__Bacteria|p__Actinobacteria|c__Actinobacteria|o__Actinomycetales|f__Brevibacteriaceae|g__Brevibacterium	Only formula	0.000374066
Exclusively breast fed vs. exclusively formula fed	M00135	module	GABA biosynthesis, eukaryotes, putrescine => GABA	Only breast milk	k__Bacteria|p__Actinobacteria|c__Actinobacteria|o__Actinomycetales|f__Corynebacteriaceae|g__Corynebacterium	Only breast milk	0.00179552
Exclusively breast fed vs. exclusively formula fed	M00135	module	GABA biosynthesis, eukaryotes, putrescine => GABA	Only breast milk	k__Bacteria|p__Actinobacteria|c__Actinobacteria|o__Actinomycetales|f__Dermabacteraceae|g__Dermabacter	Only formula	0.000897758
Exclusively breast fed vs. exclusively formula fed	M00135	module	GABA biosynthesis, eukaryotes, putrescine => GABA	Only breast milk	k__Bacteria|p__Actinobacteria|c__Actinobacteria|o__Actinomycetales|f__Micrococcaceae|g__Kocuria	Only formula	0.000149626
Exclusively breast fed vs. exclusively formula fed	M00135	module	GABA biosynthesis, eukaryotes, putrescine => GABA	Only breast milk	k__Bacteria|p__Actinobacteria|c__Actinobacteria|o__Actinomycetales|f__Micrococcaceae|g__Rothia	Only formula	0.00501248
Exclusively breast fed vs. exclusively formula fed	M00135	module	GABA biosynthesis, eukaryotes, putrescine => GABA	Only breast milk	k__Bacteria|p__Actinobacteria|c__Actinobacteria|o__Bifidobacteriales|f__Bifidobacteriaceae|g__Bifidobacterium	Only breast milk	1.67447
Exclusively breast fed vs. exclusively formula fed	M00135	module	GABA biosynthesis, eukaryotes, putrescine => GABA	Only breast milk	k__Bacteria|p__Actinobacteria|c__Actinobacteria|o__Bifidobacteriales|f__Bifidobacteriaceae|g__Parascardovia	Only formula	7.48132e-05
Exclusively breast fed vs. exclusively formula fed	M00135	module	GABA biosynthesis, eukaryotes, putrescine => GABA	Only breast milk	k__Bacteria|p__Actinobacteria|c__Actinobacteria|o__Coriobacteriales|f__Coriobacteriaceae|g__Atopobium	Only formula	0.00127182
Exclusively breast fed vs. exclusively formula fed	M00135	module	GABA biosynthesis, eukaryotes, putrescine => GABA	Only breast milk	k__Bacteria|p__Actinobacteria|c__Actinobacteria|o__Coriobacteriales|f__Coriobacteriaceae|g__Collinsella	Only formula	0.272619
Exclusively breast fed vs. exclusively formula fed	M00135	module	GABA biosynthesis, eukaryotes, putrescine => GABA	Only breast milk	k__Bacteria|p__Actinobacteria|c__Actinobacteria|o__Coriobacteriales|f__Coriobacteriaceae|g__Coriobacteriaceae_noname	Only formula	0.000149626
Exclusively breast fed vs. exclusively formula fed	M00135	module	GABA biosynthesis, eukaryotes, putrescine => GABA	Only breast milk	k__Bacteria|p__Actinobacteria|c__Actinobacteria|o__Coriobacteriales|f__Coriobacteriaceae|g__Eggerthella	Only formula	0.0718955
Exclusively breast fed vs. exclusively formula fed	M00135	module	GABA biosynthesis, eukaryotes, putrescine => GABA	Only breast milk	k__Bacteria|p__Actinobacteria|c__Actinobacteria|o__Coriobacteriales|f__Coriobacteriaceae|g__Gordonibacter	Only formula	0.00149626
Exclusively breast fed vs. exclusively formula fed	M00135	module	GABA biosynthesis, eukaryotes, putrescine => GABA	Only breast milk	k__Bacteria|p__Actinobacteria|c__Actinobacteria|o__Coriobacteriales|f__Coriobacteriaceae|g__Slackia	Only formula	0.00157108
Exclusively breast fed vs. exclusively formula fed	M00135	module	GABA biosynthesis, eukaryotes, putrescine => GABA	Only breast milk	k__Bacteria|p__Bacteroidetes|c__Bacteroidia|o__Bacteroidales|f__Bacteroidaceae|g__Bacteroides	Only breast milk	0.792795
Exclusively breast fed vs. exclusively formula fed	M00135	module	GABA biosynthesis, eukaryotes, putrescine => GABA	Only breast milk	k__Bacteria|p__Bacteroidetes|c__Bacteroidia|o__Bacteroidales|f__Porphyromonadaceae|g__Porphyromonas	Only formula	7.48132e-05
Exclusively breast fed vs. exclusively formula fed	M00135	module	GABA biosynthesis, eukaryotes, putrescine => GABA	Only breast milk	k__Bacteria|p__Bacteroidetes|c__Bacteroidia|o__Bacteroidales|f__Prevotellaceae|g__Prevotella	Only formula	0.00650875
Exclusively breast fed vs. exclusively formula fed	M00135	module	GABA biosynthesis, eukaryotes, putrescine => GABA	Only breast milk	k__Bacteria|p__Firmicutes|c__Bacilli|o__Bacillales|f__Bacillaceae|g__Bacillus	Only formula	0.000149626
Exclusively breast fed vs. exclusively formula fed	M00135	module	GABA biosynthesis, eukaryotes, putrescine => GABA	Only breast milk	k__Bacteria|p__Firmicutes|c__Bacilli|o__Bacillales|f__Bacillales_noname|g__Gemella	Only formula	0.000598506
Exclusively breast fed vs. exclusively formula fed	M00135	module	GABA biosynthesis, eukaryotes, putrescine => GABA	Only breast milk	k__Bacteria|p__Firmicutes|c__Bacilli|o__Lactobacillales|f__Aerococcaceae|g__Facklamia	Only formula	0.000299253
Exclusively breast fed vs. exclusively formula fed	M00135	module	GABA biosynthesis, eukaryotes, putrescine => GABA	Only breast milk	k__Bacteria|p__Firmicutes|c__Bacilli|o__Lactobacillales|f__Carnobacteriaceae|g__Dolosigranulum	Only formula	0.000299253
Exclusively breast fed vs. exclusively formula fed	M00135	module	GABA biosynthesis, eukaryotes, putrescine => GABA	Only breast milk	k__Bacteria|p__Firmicutes|c__Bacilli|o__Lactobacillales|f__Carnobacteriaceae|g__Granulicatella	Only formula	0.00157108
Exclusively breast fed vs. exclusively formula fed	M00135	module	GABA biosynthesis, eukaryotes, putrescine => GABA	Only breast milk	k__Bacteria|p__Firmicutes|c__Bacilli|o__Lactobacillales|f__Enterococcaceae|g__Enterococcus	Only formula	0.464814
Exclusively breast fed vs. exclusively formula fed	M00135	module	GABA biosynthesis, eukaryotes, putrescine => GABA	Only breast milk	k__Bacteria|p__Firmicutes|c__Bacilli|o__Lactobacillales|f__Leuconostocaceae|g__Fructobacillus	Only formula	0.000448879
Exclusively breast fed vs. exclusively formula fed	M00135	module	GABA biosynthesis, eukaryotes, putrescine => GABA	Only breast milk	k__Bacteria|p__Firmicutes|c__Bacilli|o__Lactobacillales|f__Leuconostocaceae|g__Leuconostoc	Only formula	7.48132e-05
Exclusively breast fed vs. exclusively formula fed	M00135	module	GABA biosynthesis, eukaryotes, putrescine => GABA	Only breast milk	k__Bacteria|p__Firmicutes|c__Bacilli|o__Lactobacillales|f__Leuconostocaceae|g__Weissella	Only formula	0.000149626
Exclusively breast fed vs. exclusively formula fed	M00135	module	GABA biosynthesis, eukaryotes, putrescine => GABA	Only breast milk	k__Bacteria|p__Firmicutes|c__Bacilli|o__Lactobacillales|f__Streptococcaceae|g__Lactococcus	Only formula	0.0268579
Exclusively breast fed vs. exclusively formula fed	M00135	module	GABA biosynthesis, eukaryotes, putrescine => GABA	Only breast milk	k__Bacteria|p__Firmicutes|c__Bacilli|o__Lactobacillales|f__Streptococcaceae|g__Streptococcus	Only formula	0.262968
Exclusively breast fed vs. exclusively formula fed	M00135	module	GABA biosynthesis, eukaryotes, putrescine => GABA	Only breast milk	k__Bacteria|p__Firmicutes|c__Clostridia|o__Clostridiales|f__Clostridiaceae|g__Clostridium	Only breast milk	0.0827434
Exclusively breast fed vs. exclusively formula fed	M00135	module	GABA biosynthesis, eukaryotes, putrescine => GABA	Only breast milk	k__Bacteria|p__Firmicutes|c__Clostridia|o__Clostridiales|f__Clostridiales_Family_XIII_Incertae_Sedis|g__Clostridiales_Family_XIII_Incertae_Sedis_unclassified	Only formula	0.000149626
Exclusively breast fed vs. exclusively formula fed	M00135	module	GABA biosynthesis, eukaryotes, putrescine => GABA	Only breast milk	k__Bacteria|p__Firmicutes|c__Clostridia|o__Clostridiales|f__Clostridiales_Family_XI_Incertae_Sedis|g__Anaerococcus	Only formula	0.0147382
Exclusively breast fed vs. exclusively formula fed	M00135	module	GABA biosynthesis, eukaryotes, putrescine => GABA	Only breast milk	k__Bacteria|p__Firmicutes|c__Clostridia|o__Clostridiales|f__Clostridiales_Family_XI_Incertae_Sedis|g__Finegoldia	Only formula	0.013616
Exclusively breast fed vs. exclusively formula fed	M00135	module	GABA biosynthesis, eukaryotes, putrescine => GABA	Only breast milk	k__Bacteria|p__Firmicutes|c__Clostridia|o__Clostridiales|f__Clostridiales_Family_XI_Incertae_Sedis|g__Peptoniphilus	Only formula	0.0843893
Exclusively breast fed vs. exclusively formula fed	M00135	module	GABA biosynthesis, eukaryotes, putrescine => GABA	Only breast milk	k__Bacteria|p__Firmicutes|c__Clostridia|o__Clostridiales|f__Clostridiales_noname|g__Clostridiales_noname	Only formula	0.00972572
Exclusively breast fed vs. exclusively formula fed	M00135	module	GABA biosynthesis, eukaryotes, putrescine => GABA	Only breast milk	k__Bacteria|p__Firmicutes|c__Clostridia|o__Clostridiales|f__Clostridiales_noname|g__Flavonifractor	Only formula	0.000748132
Exclusively breast fed vs. exclusively formula fed	M00135	module	GABA biosynthesis, eukaryotes, putrescine => GABA	Only breast milk	k__Bacteria|p__Firmicutes|c__Clostridia|o__Clostridiales|f__Lachnospiraceae|g__Anaerostipes	Only formula	0.0145886
Exclusively breast fed vs. exclusively formula fed	M00135	module	GABA biosynthesis, eukaryotes, putrescine => GABA	Only breast milk	k__Bacteria|p__Firmicutes|c__Clostridia|o__Clostridiales|f__Lachnospiraceae|g__Blautia	Only formula	0.235811
Exclusively breast fed vs. exclusively formula fed	M00135	module	GABA biosynthesis, eukaryotes, putrescine => GABA	Only breast milk	k__Bacteria|p__Firmicutes|c__Clostridia|o__Clostridiales|f__Lachnospiraceae|g__Coprococcus	Only formula	0.011596
Exclusively breast fed vs. exclusively formula fed	M00135	module	GABA biosynthesis, eukaryotes, putrescine => GABA	Only breast milk	k__Bacteria|p__Firmicutes|c__Clostridia|o__Clostridiales|f__Lachnospiraceae|g__Dorea	Only formula	0.0136908
Exclusively breast fed vs. exclusively formula fed	M00135	module	GABA biosynthesis, eukaryotes, putrescine => GABA	Only breast milk	k__Bacteria|p__Firmicutes|c__Clostridia|o__Clostridiales|f__Lachnospiraceae|g__Lachnoanaerobaculum	Only formula	0.00022444
Exclusively breast fed vs. exclusively formula fed	M00135	module	GABA biosynthesis, eukaryotes, putrescine => GABA	Only breast milk	k__Bacteria|p__Firmicutes|c__Clostridia|o__Clostridiales|f__Lachnospiraceae|g__Lachnospiraceae_noname	Only formula	0.0883544
Exclusively breast fed vs. exclusively formula fed	M00135	module	GABA biosynthesis, eukaryotes, putrescine => GABA	Only breast milk	k__Bacteria|p__Firmicutes|c__Clostridia|o__Clostridiales|f__Lachnospiraceae|g__Roseburia	Only formula	0.0017207
Exclusively breast fed vs. exclusively formula fed	M00135	module	GABA biosynthesis, eukaryotes, putrescine => GABA	Only breast milk	k__Bacteria|p__Firmicutes|c__Clostridia|o__Clostridiales|f__Lachnospiraceae|g__Stomatobaculum	Only formula	0.000673319
Exclusively breast fed vs. exclusively formula fed	M00135	module	GABA biosynthesis, eukaryotes, putrescine => GABA	Only breast milk	k__Bacteria|p__Firmicutes|c__Clostridia|o__Clostridiales|f__Peptostreptococcaceae|g__Peptostreptococcaceae_noname	Only formula	0.0778805
Exclusively breast fed vs. exclusively formula fed	M00135	module	GABA biosynthesis, eukaryotes, putrescine => GABA	Only breast milk	k__Bacteria|p__Firmicutes|c__Clostridia|o__Clostridiales|f__Peptostreptococcaceae|g__Peptostreptococcus	Only formula	0.00463842
Exclusively breast fed vs. exclusively formula fed	M00135	module	GABA biosynthesis, eukaryotes, putrescine => GABA	Only breast milk	k__Bacteria|p__Firmicutes|c__Clostridia|o__Clostridiales|f__Ruminococcaceae|g__Anaerotruncus	Only formula	0.000374066
Exclusively breast fed vs. exclusively formula fed	M00135	module	GABA biosynthesis, eukaryotes, putrescine => GABA	Only breast milk	k__Bacteria|p__Firmicutes|c__Clostridia|o__Clostridiales|f__Ruminococcaceae|g__Faecalibacterium	Only formula	0.00830427
Exclusively breast fed vs. exclusively formula fed	M00135	module	GABA biosynthesis, eukaryotes, putrescine => GABA	Only breast milk	k__Bacteria|p__Firmicutes|c__Clostridia|o__Clostridiales|f__Ruminococcaceae|g__Ruminococcus	Only formula	0.0714466
Exclusively breast fed vs. exclusively formula fed	M00135	module	GABA biosynthesis, eukaryotes, putrescine => GABA	Only breast milk	k__Bacteria|p__Firmicutes|c__Clostridia|o__Clostridiales|f__Ruminococcaceae|g__Subdoligranulum	Only formula	0.0379303
Exclusively breast fed vs. exclusively formula fed	M00135	module	GABA biosynthesis, eukaryotes, putrescine => GABA	Only breast milk	k__Bacteria|p__Firmicutes|c__Erysipelotrichia|o__Erysipelotrichales|f__Erysipelotrichaceae|g__Catenibacterium	Only formula	0.0271572
Exclusively breast fed vs. exclusively formula fed	M00135	module	GABA biosynthesis, eukaryotes, putrescine => GABA	Only breast milk	k__Bacteria|p__Firmicutes|c__Erysipelotrichia|o__Erysipelotrichales|f__Erysipelotrichaceae|g__Coprobacillus	Only formula	0.139901
Exclusively breast fed vs. exclusively formula fed	M00135	module	GABA biosynthesis, eukaryotes, putrescine => GABA	Only breast milk	k__Bacteria|p__Firmicutes|c__Erysipelotrichia|o__Erysipelotrichales|f__Erysipelotrichaceae|g__Erysipelotrichaceae_noname	Only formula	0.295737
Exclusively breast fed vs. exclusively formula fed	M00135	module	GABA biosynthesis, eukaryotes, putrescine => GABA	Only breast milk	k__Bacteria|p__Firmicutes|c__Erysipelotrichia|o__Erysipelotrichales|f__Erysipelotrichaceae|g__Solobacterium	Only formula	0.00104738
Exclusively breast fed vs. exclusively formula fed	M00135	module	GABA biosynthesis, eukaryotes, putrescine => GABA	Only breast milk	k__Bacteria|p__Firmicutes|c__Negativicutes|o__Selenomonadales|f__Veillonellaceae|g__Megamonas	Only formula	0.0197507
Exclusively breast fed vs. exclusively formula fed	M00135	module	GABA biosynthesis, eukaryotes, putrescine => GABA	Only breast milk	k__Bacteria|p__Firmicutes|c__Negativicutes|o__Selenomonadales|f__Veillonellaceae|g__Megasphaera	Only formula	0.0230425
Exclusively breast fed vs. exclusively formula fed	M00135	module	GABA biosynthesis, eukaryotes, putrescine => GABA	Only breast milk	k__Bacteria|p__Firmicutes|c__Negativicutes|o__Selenomonadales|f__Veillonellaceae|g__Veillonella	Only formula	1.41891
Exclusively breast fed vs. exclusively formula fed	M00135	module	GABA biosynthesis, eukaryotes, putrescine => GABA	Only breast milk	k__Bacteria|p__Fusobacteria|c__Fusobacteriia|o__Fusobacteriales|f__Fusobacteriaceae|g__Fusobacterium	Only formula	0.00553618
Exclusively breast fed vs. exclusively formula fed	M00135	module	GABA biosynthesis, eukaryotes, putrescine => GABA	Only breast milk	k__Bacteria|p__Fusobacteria|c__Fusobacteriia|o__Fusobacteriales|f__Leptotrichiaceae|g__Leptotrichiaceae_unclassified	Only formula	0.00022444
Exclusively breast fed vs. exclusively formula fed	M00135	module	GABA biosynthesis, eukaryotes, putrescine => GABA	Only breast milk	k__Bacteria|p__Proteobacteria|c__Betaproteobacteria|o__Burkholderiales|f__Sutterellaceae|g__Sutterella	Only formula	0.00366585
Exclusively breast fed vs. exclusively formula fed	M00135	module	GABA biosynthesis, eukaryotes, putrescine => GABA	Only breast milk	k__Bacteria|p__Proteobacteria|c__Betaproteobacteria|o__Burkholderiales|f__Sutterellaceae|g__Sutterellaceae_unclassified	Only breast milk	0.000598506
Exclusively breast fed vs. exclusively formula fed	M00135	module	GABA biosynthesis, eukaryotes, putrescine => GABA	Only breast milk	k__Bacteria|p__Proteobacteria|c__Betaproteobacteria|o__Neisseriales|f__Neisseriaceae|g__Eikenella	Only formula	0.000598506
Exclusively breast fed vs. exclusively formula fed	M00135	module	GABA biosynthesis, eukaryotes, putrescine => GABA	Only breast milk	k__Bacteria|p__Proteobacteria|c__Betaproteobacteria|o__Neisseriales|f__Neisseriaceae|g__Neisseria	Only breast milk	0.000598506
Exclusively breast fed vs. exclusively formula fed	M00135	module	GABA biosynthesis, eukaryotes, putrescine => GABA	Only breast milk	k__Bacteria|p__Proteobacteria|c__Deltaproteobacteria|o__Desulfovibrionales|f__Desulfovibrionaceae|g__Bilophila	Only breast milk	0.000149626
Exclusively breast fed vs. exclusively formula fed	M00135	module	GABA biosynthesis, eukaryotes, putrescine => GABA	Only breast milk	k__Bacteria|p__Proteobacteria|c__Epsilonproteobacteria|o__Campylobacterales|f__Campylobacteraceae|g__Campylobacter	Only breast milk	0.000299253
Exclusively breast fed vs. exclusively formula fed	M00135	module	GABA biosynthesis, eukaryotes, putrescine => GABA	Only breast milk	k__Bacteria|p__Proteobacteria|c__Gammaproteobacteria|o__Aeromonadales|f__Aeromonadaceae|g__Aeromonas	Only formula	0.00201996
Exclusively breast fed vs. exclusively formula fed	M00135	module	GABA biosynthesis, eukaryotes, putrescine => GABA	Only breast milk	k__Bacteria|p__Proteobacteria|c__Gammaproteobacteria|o__Enterobacteriales|f__Enterobacteriaceae|g__Citrobacter	Only formula	0.25429
Exclusively breast fed vs. exclusively formula fed	M00135	module	GABA biosynthesis, eukaryotes, putrescine => GABA	Only breast milk	k__Bacteria|p__Proteobacteria|c__Gammaproteobacteria|o__Enterobacteriales|f__Enterobacteriaceae|g__Cronobacter	Only formula	0.00187033
Exclusively breast fed vs. exclusively formula fed	M00135	module	GABA biosynthesis, eukaryotes, putrescine => GABA	Only breast milk	k__Bacteria|p__Proteobacteria|c__Gammaproteobacteria|o__Enterobacteriales|f__Enterobacteriaceae|g__Enterobacteriaceae_noname	Only formula	0.0011222
Exclusively breast fed vs. exclusively formula fed	M00135	module	GABA biosynthesis, eukaryotes, putrescine => GABA	Only breast milk	k__Bacteria|p__Proteobacteria|c__Gammaproteobacteria|o__Enterobacteriales|f__Enterobacteriaceae|g__Hafnia	Only formula	0.0517707
Exclusively breast fed vs. exclusively formula fed	M00135	module	GABA biosynthesis, eukaryotes, putrescine => GABA	Only breast milk	k__Bacteria|p__Proteobacteria|c__Gammaproteobacteria|o__Enterobacteriales|f__Enterobacteriaceae|g__Morganella	Only formula	0.00576062
Exclusively breast fed vs. exclusively formula fed	M00135	module	GABA biosynthesis, eukaryotes, putrescine => GABA	Only breast milk	k__Bacteria|p__Proteobacteria|c__Gammaproteobacteria|o__Enterobacteriales|f__Enterobacteriaceae|g__Pantoea	Only formula	0.00164589
Exclusively breast fed vs. exclusively formula fed	M00135	module	GABA biosynthesis, eukaryotes, putrescine => GABA	Only breast milk	k__Bacteria|p__Proteobacteria|c__Gammaproteobacteria|o__Enterobacteriales|f__Enterobacteriaceae|g__Proteus	Only formula	0.0110724
Exclusively breast fed vs. exclusively formula fed	M00135	module	GABA biosynthesis, eukaryotes, putrescine => GABA	Only breast milk	k__Bacteria|p__Proteobacteria|c__Gammaproteobacteria|o__Enterobacteriales|f__Enterobacteriaceae|g__Providencia	Only formula	7.48132e-05
Exclusively breast fed vs. exclusively formula fed	M00135	module	GABA biosynthesis, eukaryotes, putrescine => GABA	Only breast milk	k__Bacteria|p__Proteobacteria|c__Gammaproteobacteria|o__Enterobacteriales|f__Enterobacteriaceae|g__Serratia	Only formula	0.024838
Exclusively breast fed vs. exclusively formula fed	M00135	module	GABA biosynthesis, eukaryotes, putrescine => GABA	Only breast milk	k__Bacteria|p__Proteobacteria|c__Gammaproteobacteria|o__Pseudomonadales|f__Moraxellaceae|g__Acinetobacter	Only formula	0.000598506
Exclusively breast fed vs. exclusively formula fed	M00135	module	GABA biosynthesis, eukaryotes, putrescine => GABA	Only breast milk	k__Bacteria|p__Proteobacteria|c__Gammaproteobacteria|o__Xanthomonadales|f__Xanthomonadaceae|g__Stenotrophomonas	Only formula	0.00022444
Exclusively breast fed vs. exclusively formula fed	M00135	module	GABA biosynthesis, eukaryotes, putrescine => GABA	Only breast milk	k__Bacteria|p__Verrucomicrobia|c__Verrucomicrobiae|o__Verrucomicrobiales|f__Verrucomicrobiaceae|g__Akkermansia	Only formula	0.379378
On vs. off antibiotics	M00136	module	GABA biosynthesis, prokaryotes, putrescine => GABA	No antibiotics	k__Bacteria|p__Actinobacteria|c__Actinobacteria|o__Actinomycetales|f__Actinomycetaceae|g__Actinomyces	No antibiotics during	0.002025
On vs. off antibiotics	M00136	module	GABA biosynthesis, prokaryotes, putrescine => GABA	No antibiotics	k__Bacteria|p__Actinobacteria|c__Actinobacteria|o__Actinomycetales|f__Micrococcaceae|g__Rothia	No antibiotics during	0.000787499
On vs. off antibiotics	M00136	module	GABA biosynthesis, prokaryotes, putrescine => GABA	No antibiotics	k__Bacteria|p__Actinobacteria|c__Actinobacteria|o__Bifidobacteriales|f__Bifidobacteriaceae|g__Bifidobacterium	Any antibiotics during	1.13636
On vs. off antibiotics	M00136	module	GABA biosynthesis, prokaryotes, putrescine => GABA	No antibiotics	k__Bacteria|p__Actinobacteria|c__Actinobacteria|o__Coriobacteriales|f__Coriobacteriaceae|g__Eggerthella	No antibiotics during	5.55112e-19
On vs. off antibiotics	M00136	module	GABA biosynthesis, prokaryotes, putrescine => GABA	No antibiotics	k__Bacteria|p__Actinobacteria|c__Actinobacteria|o__Coriobacteriales|f__Coriobacteriaceae|g__Gordonibacter	No antibiotics during	0.0001125
On vs. off antibiotics	M00136	module	GABA biosynthesis, prokaryotes, putrescine => GABA	No antibiotics	k__Bacteria|p__Bacteroidetes|c__Bacteroidia|o__Bacteroidales|f__Bacteroidaceae|g__Bacteroides	No antibiotics during	0.165994
On vs. off antibiotics	M00136	module	GABA biosynthesis, prokaryotes, putrescine => GABA	No antibiotics	k__Bacteria|p__Bacteroidetes|c__Bacteroidia|o__Bacteroidales|f__Porphyromonadaceae|g__Parabacteroides	No antibiotics during	0.0543374
On vs. off antibiotics	M00136	module	GABA biosynthesis, prokaryotes, putrescine => GABA	No antibiotics	k__Bacteria|p__Bacteroidetes|c__Bacteroidia|o__Bacteroidales|f__Prevotellaceae|g__Prevotella	Any antibiotics during	0.0153562
On vs. off antibiotics	M00136	module	GABA biosynthesis, prokaryotes, putrescine => GABA	No antibiotics	k__Bacteria|p__Bacteroidetes|c__Bacteroidia|o__Bacteroidales|f__Rikenellaceae|g__Alistipes	Any antibiotics during	0.002475
On vs. off antibiotics	M00136	module	GABA biosynthesis, prokaryotes, putrescine => GABA	No antibiotics	k__Bacteria|p__Firmicutes|c__Bacilli|o__Bacillales|f__Staphylococcaceae|g__Staphylococcus	No antibiotics during	0.000225
On vs. off antibiotics	M00136	module	GABA biosynthesis, prokaryotes, putrescine => GABA	No antibiotics	k__Bacteria|p__Firmicutes|c__Bacilli|o__Lactobacillales|f__Enterococcaceae|g__Enterococcus	Any antibiotics during	0.0584999
On vs. off antibiotics	M00136	module	GABA biosynthesis, prokaryotes, putrescine => GABA	No antibiotics	k__Bacteria|p__Firmicutes|c__Bacilli|o__Lactobacillales|f__Lactobacillaceae|g__Lactobacillus	No antibiotics during	0.01665
On vs. off antibiotics	M00136	module	GABA biosynthesis, prokaryotes, putrescine => GABA	No antibiotics	k__Bacteria|p__Firmicutes|c__Clostridia|o__Clostridiales|f__Clostridiaceae|g__Clostridium	Any antibiotics during	0.0673312
On vs. off antibiotics	M00136	module	GABA biosynthesis, prokaryotes, putrescine => GABA	No antibiotics	k__Bacteria|p__Firmicutes|c__Clostridia|o__Clostridiales|f__Clostridiales_Family_XI_Incertae_Sedis|g__Anaerococcus	No antibiotics during	5.62499e-05
On vs. off antibiotics	M00136	module	GABA biosynthesis, prokaryotes, putrescine => GABA	No antibiotics	k__Bacteria|p__Firmicutes|c__Clostridia|o__Clostridiales|f__Clostridiales_noname|g__Flavonifractor	Any antibiotics during	0.00185625
On vs. off antibiotics	M00136	module	GABA biosynthesis, prokaryotes, putrescine => GABA	No antibiotics	k__Bacteria|p__Firmicutes|c__Clostridia|o__Clostridiales|f__Lachnospiraceae|g__Anaerostipes	No antibiotics during	0.0043875
On vs. off antibiotics	M00136	module	GABA biosynthesis, prokaryotes, putrescine => GABA	No antibiotics	k__Bacteria|p__Firmicutes|c__Clostridia|o__Clostridiales|f__Peptostreptococcaceae|g__Peptostreptococcus	No antibiotics during	5.62499e-05
On vs. off antibiotics	M00136	module	GABA biosynthesis, prokaryotes, putrescine => GABA	No antibiotics	k__Bacteria|p__Firmicutes|c__Clostridia|o__Clostridiales|f__Ruminococcaceae|g__Subdoligranulum	Any antibiotics during	0.00995624
On vs. off antibiotics	M00136	module	GABA biosynthesis, prokaryotes, putrescine => GABA	No antibiotics	k__Bacteria|p__Firmicutes|c__Erysipelotrichia|o__Erysipelotrichales|f__Erysipelotrichaceae|g__Coprobacillus	No antibiotics during	0.0181687
On vs. off antibiotics	M00136	module	GABA biosynthesis, prokaryotes, putrescine => GABA	No antibiotics	k__Bacteria|p__Firmicutes|c__Erysipelotrichia|o__Erysipelotrichales|f__Erysipelotrichaceae|g__Erysipelotrichaceae_noname	No antibiotics during	0.0246937
On vs. off antibiotics	M00136	module	GABA biosynthesis, prokaryotes, putrescine => GABA	No antibiotics	k__Bacteria|p__Firmicutes|c__Erysipelotrichia|o__Erysipelotrichales|f__Erysipelotrichaceae|g__Solobacterium	Any antibiotics during	0.00016875
On vs. off antibiotics	M00136	module	GABA biosynthesis, prokaryotes, putrescine => GABA	No antibiotics	k__Bacteria|p__Proteobacteria|c__Deltaproteobacteria|o__Desulfovibrionales|f__Desulfovibrionaceae|g__Bilophila	No antibiotics during	5.62499e-05
On vs. off antibiotics	M00136	module	GABA biosynthesis, prokaryotes, putrescine => GABA	No antibiotics	k__Bacteria|p__Proteobacteria|c__Epsilonproteobacteria|o__Campylobacterales|f__Campylobacteraceae|g__Campylobacter	Any antibiotics during	0.00016875
On vs. off antibiotics	M00136	module	GABA biosynthesis, prokaryotes, putrescine => GABA	No antibiotics	k__Bacteria|p__Proteobacteria|c__Gammaproteobacteria|o__Enterobacteriales|f__Enterobacteriaceae|g__Citrobacter	No antibiotics during	0.2115
On vs. off antibiotics	M00136	module	GABA biosynthesis, prokaryotes, putrescine => GABA	No antibiotics	k__Bacteria|p__Proteobacteria|c__Gammaproteobacteria|o__Enterobacteriales|f__Enterobacteriaceae|g__Enterobacter	No antibiotics during	0.0783562
On vs. off antibiotics	M00136	module	GABA biosynthesis, prokaryotes, putrescine => GABA	No antibiotics	k__Bacteria|p__Proteobacteria|c__Gammaproteobacteria|o__Enterobacteriales|f__Enterobacteriaceae|g__Escherichia	No antibiotics during	1.35124
On vs. off antibiotics	M00136	module	GABA biosynthesis, prokaryotes, putrescine => GABA	No antibiotics	k__Bacteria|p__Proteobacteria|c__Gammaproteobacteria|o__Enterobacteriales|f__Enterobacteriaceae|g__Klebsiella	No antibiotics during	1.2933
On vs. off antibiotics	M00136	module	GABA biosynthesis, prokaryotes, putrescine => GABA	No antibiotics	k__Bacteria|p__Proteobacteria|c__Gammaproteobacteria|o__Enterobacteriales|f__Enterobacteriaceae|g__Serratia	No antibiotics during	5.62499e-05
On vs. off antibiotics	M00136	module	GABA biosynthesis, prokaryotes, putrescine => GABA	No antibiotics	k__Bacteria|p__Proteobacteria|c__Gammaproteobacteria|o__Pasteurellales|f__Pasteurellaceae|g__Actinobacillus	No antibiotics during	0.00028125
On vs. off antibiotics	M00136	module	GABA biosynthesis, prokaryotes, putrescine => GABA	No antibiotics	k__Bacteria|p__Proteobacteria|c__Gammaproteobacteria|o__Pasteurellales|f__Pasteurellaceae|g__Haemophilus	No antibiotics during	0.0642374
Exclusively breast fed vs. exclusively formula fed	M00141	module	C1-unit interconversion, eukaryotes	Only formula	k__Bacteria|p__Actinobacteria|c__Actinobacteria|o__Actinomycetales|f__Dermatophilaceae|g__Dermatophilaceae_unclassified	Only breast milk	7.48132e-05
Exclusively breast fed vs. exclusively formula fed	M00141	module	C1-unit interconversion, eukaryotes	Only formula	k__Bacteria|p__Actinobacteria|c__Actinobacteria|o__Actinomycetales|f__Propionibacteriaceae|g__Propionibacteriaceae_unclassified	Only breast milk	0.0357607
Exclusively breast fed vs. exclusively formula fed	M00141	module	C1-unit interconversion, eukaryotes	Only formula	k__Bacteria|p__Actinobacteria|c__Actinobacteria|o__Actinomycetales|f__Propionibacteriaceae|g__Propionibacterium	Only breast milk	0.110349
Exclusively breast fed vs. exclusively formula fed	M00141	module	C1-unit interconversion, eukaryotes	Only formula	k__Bacteria|p__Actinobacteria|c__Actinobacteria|o__Bifidobacteriales|f__Bifidobacteriaceae|g__Bifidobacterium	Only breast milk	3.80807
Exclusively breast fed vs. exclusively formula fed	M00141	module	C1-unit interconversion, eukaryotes	Only formula	k__Bacteria|p__Actinobacteria|c__Actinobacteria|o__Coriobacteriales|f__Coriobacteriaceae|g__Collinsella	Only formula	0.164365
Exclusively breast fed vs. exclusively formula fed	M00141	module	C1-unit interconversion, eukaryotes	Only formula	k__Bacteria|p__Bacteroidetes|c__Bacteroidia|o__Bacteroidales|f__Porphyromonadaceae|g__Coprobacter	Only breast milk	0.000448879
Exclusively breast fed vs. exclusively formula fed	M00141	module	C1-unit interconversion, eukaryotes	Only formula	k__Bacteria|p__Bacteroidetes|c__Bacteroidia|o__Bacteroidales|f__Porphyromonadaceae|g__Parabacteroides	Only breast milk	0.064489
Exclusively breast fed vs. exclusively formula fed	M00141	module	C1-unit interconversion, eukaryotes	Only formula	k__Bacteria|p__Bacteroidetes|c__Bacteroidia|o__Bacteroidales|f__Rikenellaceae|g__Alistipes	Only formula	0.00381547
Exclusively breast fed vs. exclusively formula fed	M00141	module	C1-unit interconversion, eukaryotes	Only formula	k__Bacteria|p__Firmicutes|c__Bacilli|o__Bacillales|f__Staphylococcaceae|g__Staphylococcus	Only breast milk	0.00231921
Exclusively breast fed vs. exclusively formula fed	M00141	module	C1-unit interconversion, eukaryotes	Only formula	k__Bacteria|p__Firmicutes|c__Bacilli|o__Lactobacillales|f__Enterococcaceae|g__Enterococcus	Only formula	0.270076
Exclusively breast fed vs. exclusively formula fed	M00141	module	C1-unit interconversion, eukaryotes	Only formula	k__Bacteria|p__Firmicutes|c__Bacilli|o__Lactobacillales|f__Lactobacillaceae|g__Lactobacillus	Only breast milk	0.00433917
Exclusively breast fed vs. exclusively formula fed	M00141	module	C1-unit interconversion, eukaryotes	Only formula	k__Bacteria|p__Firmicutes|c__Bacilli|o__Lactobacillales|f__Streptococcaceae|g__Streptococcus	Only formula	0.0553618
Exclusively breast fed vs. exclusively formula fed	M00141	module	C1-unit interconversion, eukaryotes	Only formula	k__Bacteria|p__Firmicutes|c__Clostridia|o__Clostridiales|f__Clostridiales_Family_XI_Incertae_Sedis|g__Peptoniphilus	Only formula	0.0941898
Exclusively breast fed vs. exclusively formula fed	M00141	module	C1-unit interconversion, eukaryotes	Only formula	k__Bacteria|p__Firmicutes|c__Clostridia|o__Clostridiales|f__Eubacteriaceae|g__Eubacterium	Only formula	2.77556e-19
Exclusively breast fed vs. exclusively formula fed	M00141	module	C1-unit interconversion, eukaryotes	Only formula	k__Bacteria|p__Firmicutes|c__Clostridia|o__Clostridiales|f__Lachnospiraceae|g__Blautia	Only formula	0.289901
Exclusively breast fed vs. exclusively formula fed	M00141	module	C1-unit interconversion, eukaryotes	Only formula	k__Bacteria|p__Firmicutes|c__Erysipelotrichia|o__Erysipelotrichales|f__Erysipelotrichaceae|g__Erysipelotrichaceae_noname	Only formula	0.232071
Exclusively breast fed vs. exclusively formula fed	M00141	module	C1-unit interconversion, eukaryotes	Only formula	k__Bacteria|p__Firmicutes|c__Negativicutes|o__Selenomonadales|f__Acidaminococcaceae|g__Acidaminococcaceae_unclassified	Only breast milk	0.000673319
Exclusively breast fed vs. exclusively formula fed	M00141	module	C1-unit interconversion, eukaryotes	Only formula	k__Bacteria|p__Firmicutes|c__Negativicutes|o__Selenomonadales|f__Acidaminococcaceae|g__Acidaminococcus	Only breast milk	0.0677808
Exclusively breast fed vs. exclusively formula fed	M00141	module	C1-unit interconversion, eukaryotes	Only formula	k__Bacteria|p__Firmicutes|c__Negativicutes|o__Selenomonadales|f__Veillonellaceae|g__Anaeroglobus	Only breast milk	0.00306734
Exclusively breast fed vs. exclusively formula fed	M00141	module	C1-unit interconversion, eukaryotes	Only formula	k__Bacteria|p__Firmicutes|c__Negativicutes|o__Selenomonadales|f__Veillonellaceae|g__Dialister	Only breast milk	0.000374066
Exclusively breast fed vs. exclusively formula fed	M00141	module	C1-unit interconversion, eukaryotes	Only formula	k__Bacteria|p__Firmicutes|c__Negativicutes|o__Selenomonadales|f__Veillonellaceae|g__Mitsuokella	Only breast milk	7.48132e-05
Exclusively breast fed vs. exclusively formula fed	M00141	module	C1-unit interconversion, eukaryotes	Only formula	k__Bacteria|p__Firmicutes|c__Negativicutes|o__Selenomonadales|f__Veillonellaceae|g__Veillonella	Only formula	0.633743
Exclusively breast fed vs. exclusively formula fed	M00141	module	C1-unit interconversion, eukaryotes	Only formula	k__Bacteria|p__Proteobacteria|c__Gammaproteobacteria|o__Enterobacteriales|f__Enterobacteriaceae|g__Citrobacter	Only formula	0.385213
Exclusively breast fed vs. exclusively formula fed	M00141	module	C1-unit interconversion, eukaryotes	Only formula	k__Bacteria|p__Proteobacteria|c__Gammaproteobacteria|o__Enterobacteriales|f__Enterobacteriaceae|g__Enterobacter	Only formula	0.0177307
Exclusively breast fed vs. exclusively formula fed	M00141	module	C1-unit interconversion, eukaryotes	Only formula	k__Bacteria|p__Proteobacteria|c__Gammaproteobacteria|o__Enterobacteriales|f__Enterobacteriaceae|g__Escherichia	Only formula	0.707583
Exclusively breast fed vs. exclusively formula fed	M00141	module	C1-unit interconversion, eukaryotes	Only formula	k__Bacteria|p__Proteobacteria|c__Gammaproteobacteria|o__Enterobacteriales|f__Enterobacteriaceae|g__Klebsiella	Only formula	0.526311
Exclusively breast fed vs. exclusively formula fed	M00141	module	C1-unit interconversion, eukaryotes	Only formula	k__Bacteria|p__Proteobacteria|c__Gammaproteobacteria|o__Enterobacteriales|f__Enterobacteriaceae|g__Raoultella	Only breast milk	0.0127182
Exclusively breast fed vs. exclusively formula fed	M00141	module	C1-unit interconversion, eukaryotes	Only formula	k__Bacteria|p__Proteobacteria|c__Gammaproteobacteria|o__Enterobacteriales|f__Enterobacteriaceae|g__Shigella	Only breast milk	0.0332919
Exclusively breast fed vs. exclusively formula fed	M00141	module	C1-unit interconversion, eukaryotes	Only formula	k__Bacteria|p__Proteobacteria|c__Gammaproteobacteria|o__Pasteurellales|f__Pasteurellaceae|g__Haemophilus	Only breast milk	0.0930676
Exclusively breast fed vs. exclusively formula fed	M00141	module	C1-unit interconversion, eukaryotes	Only formula	k__Bacteria|p__Proteobacteria|c__Gammaproteobacteria|o__Pseudomonadales|f__Pseudomonadaceae|g__Pseudomonas	Only formula	0.00366585
On vs. off antibiotics	M00150	module	Fumarate reductase, prokaryotes	No antibiotics	k__Bacteria|p__Actinobacteria|c__Actinobacteria|o__Actinomycetales|f__Actinomycetaceae|g__Actinomyces	No antibiotics during	0.000674999
On vs. off antibiotics	M00150	module	Fumarate reductase, prokaryotes	No antibiotics	k__Bacteria|p__Actinobacteria|c__Actinobacteria|o__Actinomycetales|f__Micrococcaceae|g__Rothia	No antibiotics during	0.0016875
On vs. off antibiotics	M00150	module	Fumarate reductase, prokaryotes	No antibiotics	k__Bacteria|p__Actinobacteria|c__Actinobacteria|o__Bifidobacteriales|f__Bifidobacteriaceae|g__Bifidobacterium	Any antibiotics during	1.10751
On vs. off antibiotics	M00150	module	Fumarate reductase, prokaryotes	No antibiotics	k__Bacteria|p__Actinobacteria|c__Actinobacteria|o__Coriobacteriales|f__Coriobacteriaceae|g__Eggerthella	No antibiotics during	0.0003375
[truncated: 10,486 more rows]

## Sheet: Supp. Table 6
Supplementary Table 6. Differentially abundant modules and pathways between control infants various dietary and antibiotics usage cohorts of CF infants.
[truncated: 1,245 more rows]

[truncated: 2 more sheets: Supp. Table 7, Supp. Table 8]
